# Supplementary material for: catena-Poly[[diaquazinc(II)]-μ-trans-4,4′-diazenediyldibenzoato-κ4 O,O′:O′′,O′′′]
Source: Acta Crystallogr Sect E Struct Rep Online. 2009 Apr 10;65(Pt 5):m509. doi: 10.1107/S1600536809012604 (PMC2977570; doi:10.1107/S1600536809012604)
Supplement: Supplementary file 1 [file e-65-0m509-sup1.cif]

##############################################################################
###                                                                        ###
###        Electronic paper (Acta Crystallographica Section E)             ###
###                                                                        ###
##############################################################################
#                                                                            #
# This CIF contains the data in a paper accepted for publication in Acta     #
# Crystallographica Section E. It conforms to the requirements of Notes      #
# for Authors for Section E, and has been peer reviewed under the auspices   #
# of the IUCr Commission on Journals.                                        #
#                                                                            #
# Full details of the Crystallographic Information File format               #
# are given in the paper "The Crystallographic Information File (CIF):       #
# a New Standard Archive File for Crystallography" by S. R. Hall, F. H.      #
# Allen and I. D. Brown [Acta Cryst. (1991), A47, 655-685].                  #
#                                                                            #
# The current version of the core CIF dictionary is obtainable from          #
# ftp://ftp.iucr.org/pub/cif_core.dic. The current version number is 2.4.    #
#                                                                            #
# Software is freely available for graphical display of the structure(s) in  #
# this CIF.  For information consult the CIF home page http://www.iucr.org/  #
# cif/home.html                                                              #
#                                                                            #
# This file may be used for bona fide research purposes within the           #
# scientific community so long as proper attribution is given to the journal # 
# article from which it was obtained.                                        #
#                                                                            #
##############################################################################
                                             
data_I
_audit_creation_method     SHELXL-97
_chemical_name_systematic
;
<i>catena</i>-Poly[[diaquazinc(II)]-\m-<i>trans</i>-4,4'-
diazenediyldibenzoato-\k^4^<i>O</i>,<i>O</i>':<i>O</i>'',<i>O</i>''']
;
_chemical_name_common     ?
_chemical_formula_moiety     'C14 H12 N2 O6 Zn'
_chemical_formula_sum     'C14 H12 N2 O6 Zn'
_chemical_formula_iupac     '[Zn (C14 H8 N2 O4) (H2 O)2]'
_chemical_formula_weight     369.63
_chemical_melting_point     ?
_symmetry_cell_setting     Monoclinic
_symmetry_space_group_name_H-M     'C 2/c'
_symmetry_space_group_name_Hall     '-C 2yc'
loop_
    _symmetry_equiv_pos_as_xyz
    'x, y, z'
    '-x, y, -z+1/2'
    'x+1/2, y+1/2, z'
    '-x+1/2, y+1/2, -z+1/2'
    '-x, -y, -z'
    'x, -y, z-1/2'
    '-x+1/2, -y+1/2, -z'
    'x+1/2, -y+1/2, z-1/2'
_cell_length_a     22.392(5)
_cell_length_b     4.9308(10)
_cell_length_c     12.185(2)
_cell_angle_alpha     90.00
_cell_angle_beta     90.30(3)
_cell_angle_gamma     90.00
_cell_volume     1345.3(5)
_cell_formula_units_Z     4
_cell_measurement_reflns_used     1194
_cell_measurement_theta_min     3.34
_cell_measurement_theta_max     27.45
_cell_measurement_temperature     293(2)
_exptl_crystal_description     needle
_exptl_crystal_colour     orange
_exptl_crystal_size_max     0.14
_exptl_crystal_size_mid     0.09
_exptl_crystal_size_min     0.08
_exptl_crystal_density_diffrn     1.825
_exptl_crystal_density_meas     ?
_exptl_crystal_density_method     'not measured'
_exptl_crystal_F_000     752
_exptl_absorpt_coefficient_mu     1.862
_exptl_absorpt_correction_type     multi-scan
_exptl_absorpt_process_details     '(ABSCOR; Higashi, 1995)'
_exptl_absorpt_correction_T_min     0.7805
_exptl_absorpt_correction_T_max     0.8653
_diffrn_ambient_temperature     295(2)
_diffrn_radiation_type     MoK\a
_diffrn_radiation_wavelength     0.71073
_diffrn_radiation_source     'rotating anode'
_diffrn_radiation_monochromator     graphite
_diffrn_measurement_device_type     'Rigaku R-AXIS RAPID'
_diffrn_measurement_method     '\w scans'
_diffrn_detector_area_resol_mean     ?
_diffrn_reflns_number     6205
_diffrn_reflns_av_R_equivalents     0.0427
_diffrn_reflns_av_sigmaI/netI     0.0366
_diffrn_reflns_theta_min     3.34
_diffrn_reflns_theta_max     27.45
_diffrn_reflns_theta_full     27.45
_diffrn_measured_fraction_theta_max     0.994
_diffrn_measured_fraction_theta_full     0.994
_diffrn_reflns_limit_h_min     -28
_diffrn_reflns_limit_h_max     28
_diffrn_reflns_limit_k_min     -6
_diffrn_reflns_limit_k_max     6
_diffrn_reflns_limit_l_min     -14
_diffrn_reflns_limit_l_max     15
_diffrn_standards_number     ?
_diffrn_standards_interval_count     ?
_diffrn_standards_interval_time     ?
_diffrn_standards_decay_%     ?
_reflns_number_total     1532
_reflns_number_gt     1194
_reflns_threshold_expression     >2\s(I)
_refine_ls_structure_factor_coef     Fsqd
_refine_ls_matrix_type     full
_refine_ls_R_factor_all     0.0646
_refine_ls_R_factor_gt     0.0435
_refine_ls_wR_factor_gt     0.0930
_refine_ls_wR_factor_ref     0.1086
_refine_ls_goodness_of_fit_ref     1.037
_refine_ls_restrained_S_all     1.042
_refine_ls_number_reflns     1532
_refine_ls_number_parameters     110
_refine_ls_number_restraints     8
_refine_ls_hydrogen_treatment     mixed
_refine_ls_weighting_scheme     calc
_refine_ls_weighting_details
         'calc w=1/[\s^2^(Fo^2^)+(0.0399P)^2^+7.8756P] where P=(Fo^2^+2Fc^2^)/3'
_atom_sites_solution_hydrogens     geom
_atom_sites_solution_primary     direct
_atom_sites_solution_secondary     difmap
_refine_ls_shift/su_max     0.000
_refine_ls_shift/su_mean     0.000
_refine_diff_density_max     1.368
_refine_diff_density_min     -0.889
_refine_ls_extinction_method     none
_refine_ls_extinction_coef     ?
loop_
    _atom_type_symbol
    _atom_type_description
    _atom_type_scat_dispersion_real
    _atom_type_scat_dispersion_imag
    _atom_type_scat_source
    'C' 'C' 0.0033 0.0016
                         'International Tables Vol C Tables 4.2.6.8 and 6.1.1.4'
    'H' 'H' 0.0000 0.0000
                         'International Tables Vol C Tables 4.2.6.8 and 6.1.1.4'
    'N' 'N' 0.0061 0.0033
                         'International Tables Vol C Tables 4.2.6.8 and 6.1.1.4'
    'O' 'O' 0.0106 0.0060
                         'International Tables Vol C Tables 4.2.6.8 and 6.1.1.4'
    'Zn' 'Zn' 0.2839 1.4301
                         'International Tables Vol C Tables 4.2.6.8 and 6.1.1.4'
_computing_data_collection     'PROCESS-AUTO (Rigaku, 1998)'
_computing_cell_refinement     'PROCESS-AUTO (Rigaku, 1998)'
_computing_data_reduction     'PROCESS-AUTO (Rigaku, 1998)'
_computing_structure_solution     'SHELXS97 (Sheldrick, 2008)'
_computing_structure_refinement     'SHELXL97 (Sheldrick, 2008)'
_computing_molecular_graphics     'Mercury (Macrae <i>et al.</i>,  2006)'
_computing_publication_material     'publCIF (Westrip, 2009)'
loop_
    _atom_site_type_symbol
    _atom_site_label
    _atom_site_fract_x
    _atom_site_fract_y
    _atom_site_fract_z
    _atom_site_U_iso_or_equiv
    _atom_site_adp_type
    _atom_site_calc_flag
    _atom_site_refinement_flags
    _atom_site_occupancy
    _atom_site_disorder_assembly
    _atom_site_disorder_group
    Zn Zn1 0.0000 0.08046(11) 0.7500 0.0287(2) Uani d S 1 . .
    O O1 0.06809(11) 0.3407(5) 0.7428(2) 0.0270(6) Uani d . 1 . .
    O O2 0.04382(12) 0.2669(5) 0.5705(2) 0.0343(6) Uani d . 1 . .
    C C1 0.07463(15) 0.3874(7) 0.6402(3) 0.0233(7) Uani d . 1 . .
    O O3 -0.03292(14) -0.2000(5) 0.6496(2) 0.0364(7) Uani d . 1 . .
    H H3A -0.0458 -0.3274 0.6857 0.055 Uiso calc R 1 . .
    C C2 0.12028(14) 0.5963(7) 0.6090(3) 0.0229(7) Uani d . 1 . .
    C C6 0.16404(19) 0.9039(8) 0.4779(4) 0.0401(10) Uani d . 1 . .
    H H6 0.1651 0.9768 0.4075 0.048 Uiso calc R 1 . .
    C C5 0.20375(18) 0.9943(8) 0.5579(4) 0.0399(7) Uani d DU 1 . .
    C C7 0.12236(18) 0.7023(8) 0.5038(3) 0.0332(8) Uani d . 1 . .
    H H7 0.0960 0.6394 0.4503 0.040 Uiso calc R 1 . .
    C C3 0.16064(17) 0.6897(8) 0.6873(3) 0.0323(8) Uani d . 1 . .
    H H3 0.1599 0.6179 0.7578 0.039 Uiso calc R 1 . .
    C C4 0.20196(18) 0.8879(8) 0.6617(4) 0.0399(10) Uani d . 1 . .
    H H4 0.2286 0.9492 0.7150 0.048 Uiso calc R 1 . .
    H H3B -0.037(2) -0.207(12) 0.584(5) 0.068(18) Uiso d . 1 . .
    N N1 0.25044(16) 1.2046(7) 0.5460(3) 0.0415(7) Uani d DU 1 . .
loop_
    _atom_site_aniso_label
    _atom_site_aniso_U_11
    _atom_site_aniso_U_22
    _atom_site_aniso_U_33
    _atom_site_aniso_U_12
    _atom_site_aniso_U_13
    _atom_site_aniso_U_23
    Zn1 0.0257(3) 0.0176(3) 0.0429(4) 0.000 0.0010(2) 0.000
    O1 0.0319(14) 0.0247(12) 0.0244(13) -0.0017(10) 0.0061(10) 0.0034(10)
    O2 0.0348(15) 0.0331(14) 0.0351(15) -0.0108(12) 0.0020(12) -0.0059(12)
    C1 0.0230(16) 0.0196(16) 0.0274(18) 0.0033(13) 0.0045(13) -0.0015(14)
    O3 0.059(2) 0.0231(13) 0.0273(16) -0.0099(13) 0.0025(14) 0.0009(11)
    C2 0.0223(16) 0.0206(15) 0.0258(17) -0.0011(13) 0.0080(13) -0.0001(14)
    C6 0.045(2) 0.035(2) 0.041(2) 0.0047(19) 0.0167(19) 0.0171(19)
    C5 0.0342(15) 0.0342(15) 0.0513(18) 0.0033(13) 0.0110(14) 0.0006(14)
    C7 0.038(2) 0.034(2) 0.028(2) -0.0023(17) 0.0022(16) 0.0028(16)
    C3 0.0288(19) 0.0323(19) 0.036(2) -0.0057(15) 0.0039(16) -0.0006(17)
    C4 0.0274(19) 0.037(2) 0.056(3) -0.0095(17) 0.0043(18) -0.0082(19)
    N1 0.0368(15) 0.0375(15) 0.0505(17) 0.0050(13) 0.0094(14) 0.0012(13)
loop_
    _geom_bond_atom_site_label_1
    _geom_bond_atom_site_label_2
    _geom_bond_site_symmetry_2
    _geom_bond_distance
    _geom_bond_publ_flag
    Zn1 O3 . 1.985(3) y
    Zn1 O3 2_556 1.985(3) ?
    Zn1 O2 . 2.572(2) y
    Zn1 O1 . 1.995(2) y
    Zn1 O1 2_556 1.995(2) ?
    O1 C1 . 1.280(4) ?
    O2 C1 . 1.243(4) ?
    C1 C2 . 1.501(5) ?
    O3 H3A . 0.8200 ?
    O3 H3B . 0.81(6) ?
    C2 C7 . 1.385(5) ?
    C2 C3 . 1.389(5) ?
    C6 C5 . 1.389(6) ?
    C6 C7 . 1.401(5) ?
    C6 H6 . 0.9300 ?
    C5 C4 . 1.371(6) ?
    C5 N1 . 1.480(5) ?
    C7 H7 . 0.9300 ?
    C3 C4 . 1.383(5) ?
    C3 H3 . 0.9300 ?
    C4 H4 . 0.9300 ?
    N1 N1 7_576 1.207(7) ?
loop_
    _geom_angle_atom_site_label_1
    _geom_angle_atom_site_label_2
    _geom_angle_atom_site_label_3
    _geom_angle_site_symmetry_1
    _geom_angle_site_symmetry_3
    _geom_angle
    _geom_angle_publ_flag
    O3 Zn1 O3 . 2_556 91.71(17) ?
    O3 Zn1 O1 . . 134.60(11) ?
    O3 Zn1 O1 2_556 . 101.17(12) ?
    O3 Zn1 O1 . 2_556 101.17(12) ?
    O3 Zn1 O1 2_556 2_556 134.60(11) ?
    O1 Zn1 O1 . 2_556 99.95(15) ?
    C1 O1 Zn1 . . 104.5(2) ?
    C1 O2 Zn1 . . 78.6(2) ?
    O2 C1 O1 . . 121.0(3) ?
    O2 C1 C2 . . 122.1(3) ?
    O1 C1 C2 . . 116.9(3) ?
    Zn1 O3 H3A . . 109.5 ?
    Zn1 O3 H3B . . 133(4) ?
    H3A O3 H3B . . 117.4 ?
    C7 C2 C3 . . 119.0(3) ?
    C7 C2 C1 . . 121.3(3) ?
    C3 C2 C1 . . 119.7(3) ?
    C5 C6 C7 . . 119.6(4) ?
    C5 C6 H6 . . 120.2 ?
    C7 C6 H6 . . 120.2 ?
    C4 C5 C6 . . 120.2(4) ?
    C4 C5 N1 . . 112.5(4) ?
    C6 C5 N1 . . 127.3(4) ?
    C2 C7 C6 . . 120.2(4) ?
    C2 C7 H7 . . 119.9 ?
    C6 C7 H7 . . 119.9 ?
    C4 C3 C2 . . 120.9(4) ?
    C4 C3 H3 . . 119.6 ?
    C2 C3 H3 . . 119.6 ?
    C5 C4 C3 . . 120.1(4) ?
    C5 C4 H4 . . 120.0 ?
    C3 C4 H4 . . 120.0 ?
    N1 N1 C5 7_576 . 110.0(5) ?
loop_
    _geom_torsion_atom_site_label_1
    _geom_torsion_atom_site_label_2
    _geom_torsion_atom_site_label_3
    _geom_torsion_atom_site_label_4
    _geom_torsion_site_symmetry_1
    _geom_torsion_site_symmetry_2
    _geom_torsion_site_symmetry_3
    _geom_torsion_site_symmetry_4
    _geom_torsion
    _geom_torsion_publ_flag
    O3 Zn1 O1 C1 . . . . 28.2(3) ?
    O3 Zn1 O1 C1 2_556 . . . 131.9(2) ?
    O1 Zn1 O1 C1 2_556 . . . -88.5(2) ?
    Zn1 O1 C1 O2 . . . . -3.7(4) ?
    Zn1 O1 C1 C2 . . . . 175.3(2) ?
    O2 C1 C2 C7 . . . . 12.6(5) ?
    O1 C1 C2 C7 . . . . -166.5(3) ?
    O2 C1 C2 C3 . . . . -168.6(3) ?
    O1 C1 C2 C3 . . . . 12.3(5) ?
    C7 C6 C5 C4 . . . . -0.3(6) ?
    C7 C6 C5 N1 . . . . -179.8(4) ?
    C3 C2 C7 C6 . . . . -1.1(6) ?
    C1 C2 C7 C6 . . . . 177.8(3) ?
    C5 C6 C7 C2 . . . . 0.8(6) ?
    C7 C2 C3 C4 . . . . 0.8(6) ?
    C1 C2 C3 C4 . . . . -178.0(3) ?
    C6 C5 C4 C3 . . . . 0.1(6) ?
    N1 C5 C4 C3 . . . . 179.6(4) ?
    C2 C3 C4 C5 . . . . -0.4(6) ?
    C4 C5 N1 N1 . . . 7_576 -178.8(4) ?
    C6 C5 N1 N1 . . . 7_576 0.7(7) ?
loop_
    _geom_hbond_atom_site_label_D
    _geom_hbond_atom_site_label_H
    _geom_hbond_atom_site_label_A
    _geom_hbond_site_symmetry_A
    _geom_hbond_distance_DH
    _geom_hbond_distance_HA
    _geom_hbond_distance_DA
    _geom_hbond_angle_DHA
    O3 H3A O1 2_546 0.82 1.92 2.735(4) 171
    O3 H3B O2 5_556 0.81(6) 1.91(6) 2.712(4) 173(6)
data_New_Global_Publ_Block
_journal_date_recd_electronic     2009-02-27
_journal_date_accepted     2009-04-03
_journal_name_full     'Acta Crystallographica, Section E'
_journal_year     2009
_journal_volume     65
_journal_issue      5
_journal_page_first     m509
_journal_page_last     m509
_journal_paper_category     QM
_journal_coeditor_code     HY2186
_publ_contact_author_name     'Qiang Xu'
_publ_contact_author_address
;
National Institute of Advanced Industrial Science and Technology (AIST)
Ikeda, Osaka 563-8577, Japan
and Graduate School of Science and Technology
Kobe University, Nada Ku, Kobe, Hyogo 657-8501, Japan
;
_publ_contact_author_email     'q.xu@aist.go.jp'
_publ_contact_author_fax     '+81-72-751-7942'
_publ_contact_author_phone     '+81-72-751-9629'
_publ_section_title
;\
<i>catena</i>-Poly[[diaquazinc(II)]-\m-<i>trans</i>-4,4'-\
diazenediyldibenzoato-\k^4^<i>O</i>,<i>O</i>':<i>O</i>'',<i>O</i>''']
;
loop_
    _publ_author_name
    _publ_author_footnote
    _publ_author_address
    'Liu, Bo' .
;
National Institute of Advanced Industrial Science and Technology (AIST)
Ikeda, Osaka 563-8577, Japan
and Graduate School of Science and Technology
Kobe University, Nada Ku, Kobe, Hyogo 657-8501, Japan
;
    'Xu, Qiang' .
;
National Institute of Advanced Industrial Science and Technology (AIST)
Ikeda, Osaka 563-8577, Japan
and Graduate School of Science and Technology
Kobe University, Nada Ku, Kobe, Hyogo 657-8501, Japan
;
