# Supplementary material for: catena-Poly[[diaquazinc(II)]-μ-trans-4,4′-diazenediyldibenzoato-κ4 O,O′:O′′,O′′′]
Source: Acta Crystallogr Sect E Struct Rep Online. 2009 Apr 10;65(Pt 5):m509. doi: 10.1107/S1600536809012604 (PMC2977570; doi:10.1107/S1600536809012604)
Supplement: Supplementary file 2 [file e-65-0m509-Isup2.hkl]

# 
# h,k,l, Fc-squared, Fo-squared, sigma(Fo-squared) and status flag 
# 
data_I
_shelx_title ' a in C2/c' 
_shelx_refln_list_code          4 
_shelx_F_calc_maximum      300.53 
_exptl_crystal_F_000       752.00 
_reflns_d_resolution_high  0.7708 
 
loop_ 
 _symmetry_equiv_pos_as_xyz 
 'x, y, z' 
 '-x, y, -z+1/2' 
 'x+1/2, y+1/2, z' 
 '-x+1/2, y+1/2, -z+1/2' 
 '-x, -y, -z' 
 'x, -y, z-1/2' 
 '-x+1/2, -y+1/2, -z' 
 'x+1/2, -y+1/2, z-1/2' 
 
_cell_length_a    22.3915 
_cell_length_b     4.9308 
_cell_length_c    12.1853 
_cell_angle_alpha  90.000 
_cell_angle_beta   90.304 
_cell_angle_gamma  90.000 
 
_shelx_F_squared_multiplier     1.000 
 
loop_ 
 _refln_index_h 
 _refln_index_k 
 _refln_index_l 
 _refln_F_squared_calc 
 _refln_F_squared_meas 
 _refln_F_squared_sigma 
 _refln_observed_status 
   4   0   0    11243.46    10829.82    111.10 o 
   6   0   0     5149.44     4993.70    104.57 o 
   8   0   0      874.93      696.21     50.78 o 
  10   0   0       78.83       92.26     50.42 o 
  12   0   0     1894.06     1592.48     58.54 o 
  14   0   0     2456.94     2706.72     71.22 o 
  16   0   0     5593.73     5259.03    100.04 o 
  18   0   0     1987.01     2058.58     80.92 o 
  20   0   0     1681.27     1737.18     92.00 o 
  22   0   0      167.71      131.40     78.45 o 
  24   0   0     5055.03     5166.71    204.38 o 
  26   0   0     1762.33     2092.34    125.19 o 
  28   0   0      380.12      365.64     90.23 o 
   1   1   0     2262.35     2109.08     38.04 o 
   3   1   0     2191.90     1954.46     26.62 o 
   5   1   0    51355.90    53097.21    255.85 o 
   7   1   0     5219.26     4827.64     51.76 o 
   9   1   0     7271.61     7019.21     61.59 o 
  11   1   0     5500.15     5208.03     64.03 o 
  13   1   0     1434.81     1377.64     35.16 o 
  15   1   0     1740.20     1809.69     44.22 o 
  17   1   0      203.59      211.06     34.41 o 
  19   1   0     3633.22     3676.72     73.07 o 
  21   1   0     2570.83     2745.49     57.70 o 
  23   1   0      765.48      773.58     48.61 o 
  25   1   0      588.23      705.14     55.16 o 
  27   1   0       28.97       -5.00     37.90 o 
   0   2   0     2973.36     3117.32     53.01 o 
   2   2   0      708.58      767.23     15.70 o 
   4   2   0      135.62      123.26     14.85 o 
   6   2   0     4766.71     4671.49     37.00 o 
   8   2   0      815.09      792.75     23.25 o 
  10   2   0    13144.98    13133.15     90.47 o 
  12   2   0     1704.92     1630.51     36.12 o 
  14   2   0     4575.36     4360.34     54.11 o 
  16   2   0      768.09      907.24     40.89 o 
  18   2   0      652.57      531.35     47.64 o 
  20   2   0      361.89      532.98     63.39 o 
  22   2   0      266.25      166.44     44.22 o 
  24   2   0       55.00       62.87     41.16 o 
  26   2   0       89.35       53.78     47.62 o 
   1   3   0     2047.42     2082.81     27.43 o 
   3   3   0      761.95      804.00     17.75 o 
   5   3   0      543.29      569.16     20.64 o 
   7   3   0      376.36      361.54     25.98 o 
   9   3   0       99.65      131.88     21.69 o 
  11   3   0       33.33       56.99     23.80 o 
  13   3   0      407.78      273.78     27.67 o 
  15   3   0      648.43      880.42     37.69 o 
  17   3   0      248.60      152.86     35.59 o 
  19   3   0        9.61        8.43     26.30 o 
  21   3   0      257.69      233.88     38.30 o 
  23   3   0       23.55       18.25     31.63 o 
  25   3   0      112.19       60.62     41.03 o 
   0   4   0     1204.83     1201.15     31.93 o 
   2   4   0      593.91      605.97     17.02 o 
   4   4   0       34.75       17.49     12.96 o 
   6   4   0      158.68      101.67     18.17 o 
   8   4   0       71.89      163.60     17.91 o 
  10   4   0      814.94      621.09     30.48 o 
  12   4   0     1385.98     1466.24     47.02 o 
  14   4   0     1422.80     1393.80     44.86 o 
  16   4   0      650.76      625.06     35.95 o 
  18   4   0      308.36      290.83     72.63 o 
  20   4   0       26.38        0.66     29.15 o 
  22   4   0       13.99      -11.58     39.37 o 
   1   5   0      753.19      601.87     37.17 o 
   3   5   0      260.51      341.79     37.70 o 
   5   5   0     1449.53     1246.00     47.64 o 
   7   5   0     1723.74     1841.45    102.50 o 
   9   5   0      291.05      176.34     18.36 o 
  11   5   0      829.69      920.08     41.00 o 
  13   5   0     1019.57      946.21     96.31 o 
  15   5   0      258.27      137.51     63.61 o 
  17   5   0      544.50      485.12     69.64 o 
   0   6   0      911.92      690.74    107.19 o 
   2   6   0      948.08     1249.85     97.52 o 
   4   6   0      507.11      485.22     87.44 o 
   6   6   0      927.96     1022.12     82.90 o 
   8   6   0     1099.94     1117.09    108.07 o 
  10   6   0      681.82      712.00     96.98 o 
 -27   1   1     1014.70      983.41     74.71 o 
 -25   1   1       14.77       56.92     44.70 o 
 -23   1   1      140.25      123.49     41.13 o 
 -21   1   1      609.64      799.32     48.05 o 
 -19   1   1     2059.94     1779.73    139.45 o 
 -17   1   1     1780.45     1905.03     64.72 o 
 -15   1   1     5788.90     5456.41     79.48 o 
 -13   1   1     2303.20     2477.10     49.86 o 
 -11   1   1     5584.50     5320.58     52.75 o 
  -9   1   1      919.56      946.08     29.36 o 
  -7   1   1     3754.64     4058.57     45.12 o 
  -5   1   1    36709.43    39044.04    192.14 o 
  -3   1   1    10678.42    11320.85     74.73 o 
  -1   1   1     4007.38     4251.35     45.64 o 
   1   1   1     1612.54     1795.19     35.25 o 
   3   1   1     9377.58     9578.65     61.93 o 
   5   1   1    22647.30    23397.49    124.15 o 
   7   1   1      327.97      320.23     26.00 o 
   9   1   1     3441.53     2932.03     41.26 o 
  11   1   1      370.76      420.07     37.58 o 
  13   1   1     6096.12     5771.24     63.51 o 
  15   1   1     2019.65     2268.16     44.14 o 
  17   1   1     1978.59     1767.20     46.48 o 
  19   1   1      388.63      393.70     43.06 o 
  21   1   1      209.27      177.09     39.38 o 
  23   1   1      375.17      473.86     49.26 o 
  25   1   1       17.13       -2.45     40.81 o 
  27   1   1      132.79      203.64     49.03 o 
 -26   2   1      220.75      109.32     59.23 o 
 -24   2   1      707.77      784.26     57.75 o 
 -22   2   1     1480.66     1490.30     54.49 o 
 -20   2   1     1481.13     1668.02     60.61 o 
 -18   2   1     2159.45     1998.09     57.91 o 
 -16   2   1     2222.29     2463.61     70.97 o 
 -14   2   1     1220.50     1227.93     35.27 o 
 -12   2   1     2452.82     2415.16     40.64 o 
 -10   2   1      130.14       77.41     21.29 o 
  -8   2   1    16081.96    16502.02     98.93 o 
  -6   2   1    24585.13    25214.18    147.48 o 
  -4   2   1      497.11      376.74     19.79 o 
  -2   2   1      732.38      674.79     19.35 o 
   0   2   1      396.79      304.72     12.39 o 
   2   2   1      816.57      777.16     10.90 o 
   4   2   1     3549.20     3188.45     30.68 o 
   6   2   1     6109.07     6292.98     45.43 o 
   8   2   1    16397.92    15699.89     92.98 o 
  10   2   1     8975.59     8977.14    126.75 o 
  12   2   1     5514.20     5081.26     60.61 o 
  14   2   1       66.15      118.95     33.75 o 
  16   2   1      459.06      467.52     42.01 o 
  18   2   1     4218.56     4530.34     68.77 o 
  20   2   1     1325.24     1323.54     45.59 o 
  22   2   1     1024.97     1100.65     49.92 o 
  24   2   1     1008.63     1050.77     49.91 o 
  26   2   1      309.67      250.01     64.31 o 
 -25   3   1      704.00      708.00     62.79 o 
 -23   3   1      221.00      101.72     59.76 o 
 -21   3   1      791.46      763.27     60.14 o 
 -19   3   1      252.04      347.74     34.38 o 
 -17   3   1      519.82      525.82     34.67 o 
 -15   3   1      311.91      449.18     32.84 o 
 -13   3   1     6657.38     6142.00     64.61 o 
 -11   3   1     4739.17     5000.98     54.28 o 
  -9   3   1     4900.81     4785.95     53.98 o 
  -7   3   1     8335.23     8362.19     54.90 o 
  -5   3   1     6979.85     6616.70     46.34 o 
  -3   3   1     7422.69     7222.96     70.53 o 
  -1   3   1    14248.86    14315.91     94.26 o 
   1   3   1     2019.27     1879.47     26.68 o 
   3   3   1     7698.59     7569.30     45.71 o 
   5   3   1     1793.66     1873.74     22.53 o 
   7   3   1     1680.01     1605.86     29.29 o 
   9   3   1      298.21      319.62     20.80 o 
  11   3   1     3329.91     3225.69     39.64 o 
  13   3   1     4454.06     4811.85     55.57 o 
  15   3   1     3177.09     3016.47     56.34 o 
  17   3   1     2159.52     2284.09     55.09 o 
  19   3   1     1461.83     1465.03     46.72 o 
  21   3   1      305.42      343.75     50.96 o 
  23   3   1      866.20      920.24     44.05 o 
  25   3   1       98.74       62.93     42.84 o 
 -22   4   1      353.67      412.13    109.51 o 
 -20   4   1      290.41       89.17     66.67 o 
 -18   4   1      685.69      651.22     39.99 o 
 -16   4   1     1274.59     1205.29     44.16 o 
 -14   4   1     1402.83     1434.59     66.13 o 
 -12   4   1      537.73      466.23     32.58 o 
 -10   4   1     1167.59     1401.86     25.27 o 
  -8   4   1     2288.63     2095.18     34.08 o 
  -6   4   1     1459.97     1589.72     36.15 o 
  -4   4   1     2122.56     2178.51     32.02 o 
  -2   4   1     9495.43     9458.63     94.70 o 
   0   4   1     4283.18     4158.80    106.04 o 
   2   4   1     3899.18     3807.70     48.00 o 
   4   4   1     3715.76     3852.52     52.19 o 
   6   4   1     1194.82     1131.05     44.23 o 
   8   4   1      910.54     1058.28     25.64 o 
  10   4   1     1571.97     1292.98     25.58 o 
  12   4   1      392.29      464.97     51.28 o 
  14   4   1      694.24      647.37     37.94 o 
  16   4   1     1084.24     1109.72     67.03 o 
  18   4   1      648.41      590.50     57.02 o 
  20   4   1      124.87       37.81     26.99 o 
  22   4   1      600.23      453.98     91.08 o 
 -17   5   1      244.71      150.73     62.16 o 
 -15   5   1       73.40       54.96     33.14 o 
 -13   5   1       77.44       21.05     19.85 o 
 -11   5   1      208.23      109.90     25.36 o 
  -9   5   1      301.17      295.68     39.01 o 
  -7   5   1      645.18      462.00     60.66 o 
  -5   5   1      661.65      684.70     26.74 o 
  -3   5   1      334.25      257.66     17.83 o 
  -1   5   1      223.60      286.51     24.37 o 
   1   5   1      277.32      246.00     24.42 o 
   3   5   1      408.71      519.19     63.83 o 
   5   5   1     1501.92     1276.07     36.39 o 
   7   5   1     1257.11     1344.41     40.63 o 
   9   5   1      857.93      762.56     63.34 o 
  11   5   1      268.70      284.01     43.29 o 
  13   5   1       53.35       84.45     34.52 o 
  15   5   1       13.03        5.09     33.44 o 
  17   5   1       18.47      -11.55     36.62 o 
  -8   6   1       37.66       59.11     63.00 o 
  -6   6   1       10.05      -35.22     60.85 o 
  -4   6   1        2.97       12.98     55.53 o 
  -2   6   1      162.58      207.08     83.57 o 
   0   6   1       54.96       53.51     71.30 o 
   2   6   1       20.48      142.98     79.58 o 
   4   6   1        0.15      -36.75     75.55 o 
   6   6   1        6.57       60.09     64.00 o 
   8   6   1       10.28      -45.48     63.94 o 
 -28   0   2      394.18      248.76    305.39 o 
 -26   0   2      144.46       67.90     81.81 o 
 -24   0   2      560.82      646.40     82.50 o 
 -22   0   2     1359.44     1390.18    102.18 o 
 -20   0   2      123.91      184.60     63.95 o 
 -18   0   2     2566.15     2527.81     88.84 o 
 -16   0   2     1119.50     1115.52     67.47 o 
 -14   0   2    25426.19    25264.30    558.86 o 
 -12   0   2    14779.11    15205.46    323.42 o 
 -10   0   2    11458.55    11213.04    146.74 o 
  -8   0   2     4961.09     4954.27     93.80 o 
  -6   0   2     5813.26     5512.32     86.93 o 
  -4   0   2    16838.98    16047.11    206.39 o 
  -2   0   2     4729.43     4993.10     97.39 o 
   0   0   2     2586.60     2231.20     32.34 o 
   2   0   2    90316.61    88542.12    735.24 o 
   4   0   2     5649.38     5727.66     97.88 o 
   6   0   2    10978.03     9963.22    117.11 o 
   8   0   2     1930.55     1806.87     65.58 o 
  10   0   2     5093.68     4297.42     76.76 o 
  12   0   2     6762.29     7761.00    106.69 o 
  14   0   2     5785.89     5115.16    131.19 o 
  16   0   2     3800.43     4031.92     89.22 o 
  18   0   2     2526.57     2522.93     84.63 o 
  20   0   2     1906.61     2046.19    102.39 o 
  22   0   2      470.80      610.50     87.71 o 
  24   0   2       86.12       37.52    117.28 o 
  26   0   2     2278.28     2400.96    107.63 o 
  28   0   2     1009.42     1070.21    100.76 o 
 -27   1   2      867.81      842.89    151.19 o 
 -25   1   2      190.76      152.12     47.74 o 
 -23   1   2      635.11      805.16    105.76 o 
 -21   1   2      790.12      658.35     78.20 o 
 -19   1   2     2765.76     2890.12     69.48 o 
 -17   1   2     1825.43     1898.11     65.38 o 
 -15   1   2     1770.41     1759.32     52.07 o 
 -13   1   2     1647.21     1618.83     42.45 o 
 -11   1   2      747.75      650.69     36.57 o 
  -9   1   2    21662.13    22431.85    137.96 o 
  -7   1   2     8933.10     8736.40     66.95 o 
  -5   1   2     3167.79     2901.34     34.90 o 
  -3   1   2    47646.13    48978.78    292.33 o 
  -1   1   2     3132.18     3255.85     43.65 o 
   1   1   2     3037.42     2617.42     32.88 o 
   3   1   2      883.19      993.80     23.24 o 
   5   1   2     5703.78     5228.31     49.09 o 
   7   1   2    10303.38    11019.32     77.80 o 
   9   1   2     7680.36     6891.90     64.60 o 
  11   1   2     5486.72     5362.50     59.19 o 
  13   1   2      370.87      320.11     30.64 o 
  15   1   2     2502.64     2370.95     47.32 o 
  17   1   2     2199.75     2352.15     50.46 o 
  19   1   2       77.33       88.94     38.52 o 
  21   1   2     3475.32     3655.01     67.27 o 
  23   1   2     1834.25     1974.35     73.17 o 
  25   1   2      849.47      929.91     60.95 o 
  27   1   2      269.19      279.71     55.46 o 
 -26   2   2      194.03      145.45     55.02 o 
 -24   2   2      827.50      769.67    105.45 o 
 -22   2   2     1047.73     1204.15     48.49 o 
 -20   2   2      672.92      504.70     39.63 o 
 -18   2   2      116.00      238.39     44.63 o 
 -16   2   2      576.05      493.50     39.75 o 
 -14   2   2       61.90       99.17     28.65 o 
 -12   2   2        6.42       14.76     24.88 o 
 -10   2   2       38.53       62.07     25.57 o 
  -8   2   2    10387.29    10587.01     77.40 o 
  -6   2   2       30.20       51.05     19.14 o 
  -4   2   2     4143.05     4386.70     36.08 o 
  -2   2   2     1898.29     1932.14     32.15 o 
   0   2   2     2423.83     2402.30     38.32 o 
   2   2   2     2713.99     2861.35     39.98 o 
   4   2   2     3248.82     2956.17     25.76 o 
   6   2   2      606.96      581.87     17.09 o 
   8   2   2     3928.45     3581.71     36.96 o 
  10   2   2     1641.07     1647.29     28.44 o 
  12   2   2     1652.76     1684.11     33.18 o 
  14   2   2        5.28       15.89     24.06 o 
  16   2   2     3626.02     3486.55     52.86 o 
  18   2   2      605.72      700.83     44.32 o 
  20   2   2      468.56      407.89     42.42 o 
  22   2   2      617.44      691.01     44.38 o 
  24   2   2      162.22      207.72     51.81 o 
  26   2   2       91.62       54.00     47.98 o 
 -25   3   2        3.91        9.16     34.37 o 
 -23   3   2       16.86       24.69     33.18 o 
 -21   3   2        0.03      -11.52     34.15 o 
 -19   3   2        0.26       20.86     34.31 o 
 -17   3   2      427.07      478.01     37.68 o 
 -15   3   2        8.90       33.89     28.47 o 
 -13   3   2     1785.07     2058.32     43.38 o 
 -11   3   2       53.76       -5.56     26.45 o 
  -9   3   2     1503.49     1462.97     31.37 o 
  -7   3   2     1485.55     1511.41     26.70 o 
  -5   3   2      550.78      577.29     21.24 o 
  -3   3   2      583.24      560.55     20.78 o 
  -1   3   2       27.27       76.53      7.89 o 
   1   3   2      814.25      944.43     29.96 o 
   3   3   2     1802.85     1658.57     56.58 o 
   5   3   2        6.50       -6.35     25.20 o 
   7   3   2      562.73      513.09     15.61 o 
   9   3   2      568.47      488.79     21.83 o 
  11   3   2      326.27      239.39     18.48 o 
  13   3   2     1375.93     1527.27     33.32 o 
  15   3   2       81.38       60.27     27.71 o 
  17   3   2       28.72       71.54     34.21 o 
  19   3   2       27.50       -1.35     23.18 o 
  21   3   2      111.43      138.98     35.30 o 
  23   3   2      329.71      241.40     43.88 o 
  25   3   2      105.88      149.08     45.70 o 
 -22   4   2      135.18       60.17     46.32 o 
 -20   4   2      152.78       29.36     41.31 o 
 -18   4   2       81.87       39.59     33.37 o 
 -16   4   2      192.75      159.66     41.71 o 
 -14   4   2      526.69      557.76     35.16 o 
 -12   4   2       11.07        0.14     16.17 o 
 -10   4   2      373.00      495.67     22.06 o 
  -8   4   2      313.86      253.60     17.57 o 
  -6   4   2      110.41      135.90     24.81 o 
  -4   4   2      762.35      682.65     20.01 o 
  -2   4   2      243.12      252.41     23.10 o 
   0   4   2     2854.84     2927.34     60.09 o 
   2   4   2     1511.26     1530.23     38.57 o 
   4   4   2     1461.81     1498.62     46.17 o 
   6   4   2       13.84        2.91     40.50 o 
   8   4   2       70.72       73.33     32.96 o 
  10   4   2      315.54      342.92     21.28 o 
  12   4   2       83.99       59.61     19.26 o 
  14   4   2      532.28      580.08     36.22 o 
  16   4   2     1407.21     1313.54     58.53 o 
  18   4   2      550.66      455.15     29.97 o 
  20   4   2      405.67      330.08     70.93 o 
  22   4   2        6.39       17.13     27.86 o 
 -17   5   2      821.47      737.39     96.47 o 
 -15   5   2      738.56      672.48     55.05 o 
 -13   5   2      565.10      527.86     29.80 o 
 -11   5   2      579.17      482.28     40.59 o 
  -9   5   2      428.35      450.08     24.74 o 
  -7   5   2       59.13       31.32     11.37 o 
  -5   5   2     1049.64     1235.56     50.30 o 
  -3   5   2      820.90      792.10     43.02 o 
  -1   5   2     1018.41     1136.32     52.09 o 
   1   5   2      375.41      419.30     29.48 o 
   3   5   2      668.41      602.75     35.59 o 
   5   5   2     1704.40     1960.48     40.93 o 
   7   5   2     2039.86     1742.54     63.86 o 
   9   5   2     1595.77     1735.18     55.92 o 
  11   5   2     1531.26     1425.66     62.47 o 
  13   5   2     1044.09     1074.18     52.23 o 
  15   5   2     1164.22     1258.14    112.00 o 
  17   5   2        9.78      -15.01     46.10 o 
  -8   6   2     1117.47     1165.64    127.40 o 
  -6   6   2      784.86      817.20     97.49 o 
  -4   6   2      450.31      696.16     93.56 o 
  -2   6   2      154.87      162.48     81.56 o 
   0   6   2      291.26      412.06    114.35 o 
   2   6   2      785.86      781.07    134.23 o 
   4   6   2     1885.93     2197.09    112.10 o 
   6   6   2      752.08      857.60    104.15 o 
   8   6   2     1125.79     1234.51     87.37 o 
 -27   1   3      175.22      135.75     48.85 o 
 -25   1   3      291.60      224.67     57.76 o 
 -23   1   3       10.78       51.25     38.95 o 
 -21   1   3      548.63      435.57     77.50 o 
 -19   1   3      114.18       40.24     48.43 o 
 -17   1   3      850.27      807.54     52.58 o 
 -15   1   3     2467.68     2523.51     58.00 o 
 -13   1   3     1768.48     1633.51     52.15 o 
 -11   1   3      531.77      482.24     35.37 o 
  -9   1   3     3230.64     3524.92     43.68 o 
  -7   1   3       64.92       31.34     19.51 o 
  -5   1   3        6.31        0.50     15.93 o 
  -3   1   3     1747.48     1915.73     25.22 o 
  -1   1   3     4285.66     4356.95     44.97 o 
   1   1   3      879.25      806.69     29.99 o 
   3   1   3    18971.49    18793.81    101.48 o 
   5   1   3     1052.31     1089.09     24.03 o 
   7   1   3     2040.13     1601.93     29.57 o 
   9   1   3     5198.04     5697.49     54.96 o 
  11   1   3     4367.35     3995.95     48.19 o 
  13   1   3     1127.11     1087.04     34.17 o 
  15   1   3     3382.81     3329.19     54.26 o 
  17   1   3     1550.55     1541.09     46.20 o 
  19   1   3      417.41      359.83     41.19 o 
  21   1   3      336.51      430.93     42.51 o 
  23   1   3        2.56       -5.10     35.01 o 
  25   1   3       10.48       13.52     44.09 o 
  27   1   3       72.50      152.57     50.76 o 
 -26   2   3      339.07      198.86     62.94 o 
 -24   2   3      360.56      365.35     53.55 o 
 -22   2   3     1864.22     1880.45     53.11 o 
 -20   2   3     1137.27     1117.21     56.42 o 
 -18   2   3     1418.70     1583.49     50.87 o 
 -16   2   3     1818.23     1637.82     44.43 o 
 -14   2   3      284.36      362.26     31.72 o 
 -12   2   3     1417.88     1376.01     37.41 o 
 -10   2   3     3175.02     3113.28     42.95 o 
  -8   2   3       79.29       90.76     20.35 o 
  -6   2   3    10551.85    10017.53     67.82 o 
  -4   2   3     9511.35    10102.80     59.98 o 
  -2   2   3     5990.44     5442.66     48.83 o 
   0   2   3     1454.67     1475.63     15.58 o 
   2   2   3     6412.55     5765.71     58.45 o 
   4   2   3     4942.86     5593.81     48.68 o 
   6   2   3     6965.38     6265.62     46.03 o 
   8   2   3    11345.10    11664.56     76.83 o 
  10   2   3     5173.47     5101.04     48.35 o 
  12   2   3     2447.81     2541.69     43.90 o 
  14   2   3     3572.83     3473.06     48.10 o 
  16   2   3      218.03      183.20     34.11 o 
  18   2   3      233.14      258.25     37.82 o 
  20   2   3     1517.66     1619.91     69.14 o 
  22   2   3     1089.33     1120.96     47.81 o 
  24   2   3      675.98      668.88     46.70 o 
  26   2   3      511.06      624.32     68.17 o 
 -25   3   3      694.52      732.28    107.56 o 
 -23   3   3      922.30      938.70     45.71 o 
 -21   3   3      863.48      983.52     48.14 o 
 -19   3   3     1457.64     1429.82     49.12 o 
 -17   3   3     2641.94     2797.34     58.68 o 
 -15   3   3     1303.85     1307.53     43.96 o 
 -13   3   3       86.71      208.45     35.69 o 
 -11   3   3     6751.78     6555.14     70.11 o 
  -9   3   3     3917.03     4001.59     50.06 o 
  -7   3   3     3114.77     2959.48     33.26 o 
  -5   3   3     3163.45     3207.77     36.94 o 
  -3   3   3     5323.37     5134.52     39.68 o 
  -1   3   3     6518.21     6566.09     84.09 o 
   1   3   3     8175.93     8097.22     73.35 o 
   3   3   3     4643.11     4657.35     61.03 o 
   5   3   3     3494.43     3452.77     58.01 o 
   7   3   3     3725.93     3810.12     36.74 o 
   9   3   3     2386.13     2371.70     29.18 o 
  11   3   3      215.61      166.56     20.02 o 
  13   3   3     1364.66     1368.32     38.23 o 
  15   3   3     2793.44     2892.12     49.00 o 
  17   3   3     1493.16     1537.04     42.39 o 
  19   3   3     1654.21     1619.34     64.26 o 
  21   3   3     1092.83     1140.99     76.24 o 
  23   3   3      789.85      756.94     49.35 o 
  25   3   3      735.38      742.31    116.44 o 
 -22   4   3      233.30      161.78    146.08 o 
 -20   4   3      359.34      285.31    106.54 o 
 -18   4   3       32.70       27.64     36.35 o 
 -16   4   3     2107.21     2183.60     47.66 o 
 -14   4   3     3154.05     2917.68     55.75 o 
 -12   4   3     2904.54     3008.72     64.05 o 
 -10   4   3     1232.99     1202.52     26.96 o 
  -8   4   3     2324.68     2468.17     35.01 o 
  -6   4   3     2099.43     2105.29     29.64 o 
  -4   4   3     3590.93     3537.63     45.44 o 
  -2   4   3     1468.67     1492.83     44.21 o 
   0   4   3     2135.71     2058.83     64.22 o 
   2   4   3     1527.75     1694.58     38.30 o 
   4   4   3     1994.63     2004.51     57.83 o 
   6   4   3       27.85       62.29     35.98 o 
   8   4   3      323.67      298.79     34.37 o 
  10   4   3     1594.18     1761.56     48.44 o 
  12   4   3     2316.34     2354.33     63.74 o 
  14   4   3     1068.35     1315.33     57.77 o 
  16   4   3     1515.32     1719.58     81.64 o 
  18   4   3      974.37      815.82     63.48 o 
  20   4   3      914.65      952.27    138.15 o 
 -17   5   3      170.20       97.13     40.75 o 
 -15   5   3       76.05       48.11     22.05 o 
 -13   5   3      170.54       76.79     28.47 o 
 -11   5   3      372.21      365.87     19.83 o 
  -9   5   3      952.82      791.30     52.13 o 
  -7   5   3      843.46      867.59     62.80 o 
  -5   5   3     1104.40      962.35     37.13 o 
  -3   5   3      342.95      478.14     29.82 o 
  -1   5   3       58.30       44.03     29.27 o 
   1   5   3      128.82      210.81     42.26 o 
   3   5   3       21.67       55.70     39.94 o 
   5   5   3      306.34      353.23     34.84 o 
   7   5   3     1106.51     1061.19     39.10 o 
   9   5   3      898.70      928.31     52.06 o 
  11   5   3      855.88      913.80     55.10 o 
  13   5   3      383.89      350.79     42.15 o 
  15   5   3      196.94      157.00     72.86 o 
  17   5   3       53.47       24.79     50.74 o 
  -8   6   3       14.46       16.52     54.26 o 
  -6   6   3       45.53       46.69     56.98 o 
  -4   6   3       28.63       27.81     73.24 o 
  -2   6   3       14.98      -11.91     69.25 o 
   0   6   3       97.38      120.32    125.02 o 
   2   6   3      215.40      145.20    131.49 o 
   4   6   3       27.65       48.93     40.42 o 
   6   6   3      714.38      597.12     42.18 o 
   8   6   3       15.93       40.58     27.14 o 
 -28   0   4      632.56      178.36    169.89 o 
 -26   0   4      130.12      156.56    128.06 o 
 -24   0   4      934.85     1042.81    108.80 o 
 -22   0   4      477.58      268.83    235.83 o 
 -20   0   4      425.06      500.28     85.82 o 
 -18   0   4     2482.46     2653.95     94.45 o 
 -16   0   4     3308.56     3571.29    108.79 o 
 -14   0   4     1013.23      875.54     98.07 o 
 -12   0   4    17650.69    18296.99    195.09 o 
 -10   0   4    12509.72    12378.96    143.13 o 
  -8   0   4    10145.41     9962.73    155.88 o 
  -6   0   4    14831.30    14682.25    153.25 o 
  -4   0   4    16555.71    17584.11    294.32 o 
  -2   0   4     1111.61     1009.55     43.50 o 
   0   0   4     9385.39     9601.66    134.03 o 
   2   0   4     3077.95     3024.08     74.85 o 
   4   0   4      162.83      285.41     31.19 o 
   6   0   4      382.69      198.24     87.60 o 
   8   0   4     4020.69     3686.41     69.90 o 
  10   0   4      160.69      235.84     40.87 o 
  12   0   4     7097.20     6751.95     99.70 o 
  14   0   4    11969.26    12346.35    152.28 o 
  16   0   4     6981.27     6800.07    114.77 o 
  18   0   4     4997.01     5209.57    124.10 o 
  20   0   4     3253.71     3297.31    110.78 o 
  22   0   4      974.54     1187.10    128.85 o 
  24   0   4      191.86      195.44     86.92 o 
  26   0   4      151.77      117.50     63.24 o 
  28   0   4      164.56      162.62     78.98 o 
 -27   1   4      244.02      224.03     58.37 o 
 -25   1   4      959.75     1141.78     72.72 o 
 -23   1   4      707.59      692.72     54.06 o 
 -21   1   4      654.29      927.12     67.97 o 
 -19   1   4      719.30      739.70     82.29 o 
 -17   1   4     3035.15     3115.39     85.33 o 
 -15   1   4     2021.10     1958.77     62.14 o 
 -13   1   4     3438.14     3385.54     64.77 o 
 -11   1   4     3376.38     3621.80     55.89 o 
  -9   1   4     3695.10     3498.85     44.79 o 
  -7   1   4     7488.12     7542.05     66.57 o 
  -5   1   4     6706.62     6528.16     58.97 o 
  -3   1   4     1989.27     1915.74     25.17 o 
  -1   1   4     7747.21     7327.27     48.27 o 
   1   1   4     4276.25     4541.40     50.48 o 
   3   1   4     3269.40     2861.14     35.39 o 
   5   1   4     1253.32     1192.62     24.05 o 
   7   1   4     7438.01     6927.53     62.20 o 
   9   1   4     6155.85     6495.04     56.22 o 
  11   1   4     5042.53     4780.72     56.22 o 
  13   1   4     3288.30     3345.60     53.65 o 
  15   1   4      940.92      910.42     39.87 o 
  17   1   4     1681.54     1751.84     50.71 o 
  19   1   4     1267.49     1266.31     46.12 o 
  21   1   4      303.36      340.04     49.02 o 
  23   1   4     1090.17     1248.86     52.65 o 
  25   1   4      749.73      742.71     52.23 o 
  27   1   4      565.91      660.13     78.77 o 
 -26   2   4      167.76       71.34     55.11 o 
 -24   2   4       12.61       44.52     42.90 o 
 -22   2   4      770.42      706.89     49.75 o 
 -20   2   4     1704.66     1885.68     53.61 o 
 -18   2   4      497.36      442.08     58.87 o 
 -16   2   4      169.42      243.95     35.32 o 
 -14   2   4      429.16      452.62     37.28 o 
 -12   2   4      405.91      418.96     30.08 o 
 -10   2   4       92.01      121.89     27.01 o 
  -8   2   4      164.02      222.29     21.14 o 
  -6   2   4     1850.40     2094.50     27.33 o 
  -4   2   4      336.87      312.16     17.99 o 
  -2   2   4     3392.02     3408.93     35.26 o 
   0   2   4      871.54      823.06     15.64 o 
   2   2   4     3638.78     3321.29     30.04 o 
   4   2   4    15163.36    16330.88     97.40 o 
   6   2   4     8767.37     8622.39     56.95 o 
   8   2   4     2466.02     2264.77     33.88 o 
  10   2   4     1690.55     1687.67     29.80 o 
  12   2   4      743.61      706.84     27.96 o 
  14   2   4       54.20       64.11     34.15 o 
  16   2   4      412.49      353.60     33.85 o 
  18   2   4      218.58      253.92     39.80 o 
  20   2   4       67.05       31.27     33.14 o 
  22   2   4      377.31      378.30     65.93 o 
  24   2   4      270.56      212.91     41.58 o 
  26   2   4       43.74       68.42     52.94 o 
 -23   3   4        0.35      -10.72     42.51 o 
 -21   3   4       15.97       12.75     33.92 o 
 -19   3   4       40.50       49.37     38.10 o 
 -17   3   4        1.07       -2.88     29.57 o 
 -15   3   4      158.55      176.31     34.57 o 
 -13   3   4      694.70      822.27     46.23 o 
 -11   3   4      520.02      555.42     35.90 o 
  -9   3   4      542.83      528.75     25.00 o 
  -7   3   4        6.07        3.67     15.21 o 
  -5   3   4       35.61       23.76     23.22 o 
  -3   3   4       22.55        4.27     16.15 o 
  -1   3   4     1059.39     1230.81     36.47 o 
   1   3   4     1745.05     1459.62     45.54 o 
   3   3   4      423.98      508.24     41.17 o 
   5   3   4       83.25       41.26     32.47 o 
   7   3   4      251.72      180.53     13.63 o 
   9   3   4      239.19      205.05     18.76 o 
  11   3   4     1476.78     1286.43     29.64 o 
  13   3   4      207.57      122.81     22.98 o 
  15   3   4       66.70       80.00     26.19 o 
  17   3   4       19.60       36.94     29.07 o 
  19   3   4       23.16       42.87     30.37 o 
  21   3   4       18.57      -30.39     30.39 o 
  23   3   4       10.53       19.38     30.80 o 
 -20   4   4      148.19       12.51     35.42 o 
 -18   4   4      850.90      776.73     43.87 o 
 -16   4   4       15.70       -8.60     25.47 o 
 -14   4   4      425.62      415.57     37.65 o 
 -12   4   4      562.26      635.43     37.41 o 
 -10   4   4       29.82        7.27     17.62 o 
  -8   4   4       45.45       86.30     25.51 o 
  -6   4   4        3.03        1.60     10.28 o 
  -4   4   4      825.01      900.75     26.40 o 
  -2   4   4      119.18       98.31     31.09 o 
   0   4   4      276.85      266.42     39.58 o 
   2   4   4     2487.34     2558.13     47.56 o 
   4   4   4      906.47      865.57     58.44 o 
   6   4   4     3362.82     3479.66     63.12 o 
   8   4   4      106.56       74.23     33.19 o 
  10   4   4        4.70       14.73     32.62 o 
  12   4   4      594.03      558.85     47.59 o 
  14   4   4       10.40        8.60     21.28 o 
  16   4   4       87.28       37.20     17.92 o 
  18   4   4       23.62       48.50     34.11 o 
  20   4   4      218.63      117.05     81.16 o 
 -15   5   4      412.42      356.99     27.52 o 
 -13   5   4      286.74      296.30     51.73 o 
 -11   5   4      289.86      303.51     26.48 o 
  -9   5   4      394.96      379.29     44.33 o 
  -7   5   4      720.91      754.03     35.86 o 
  -5   5   4      306.60      308.23     31.40 o 
  -3   5   4     1360.18     1456.09     39.42 o 
  -1   5   4     1136.09     1208.38     48.39 o 
   1   5   4     6507.64     6951.91    113.94 o 
   3   5   4      286.41      280.95     50.92 o 
   5   5   4       96.93       52.86     33.68 o 
   7   5   4     1310.56     1520.32     51.31 o 
   9   5   4      747.00      679.56     47.85 o 
  11   5   4      369.48      515.63     76.12 o 
  13   5   4      537.12      587.25     78.12 o 
  15   5   4      368.98      240.44     71.78 o 
  -6   6   4     1017.22      949.88     80.66 o 
  -4   6   4     1438.45     1513.76    120.90 o 
  -2   6   4      519.03      570.02     67.40 o 
   0   6   4      165.98       88.92     28.01 o 
   2   6   4      332.44      391.43     50.55 o 
   4   6   4      583.62      437.11     42.96 o 
   6   6   4     1574.76     1556.19    121.12 o 
 -27   1   5      250.50      183.11     53.40 o 
 -25   1   5      550.61      662.21     53.69 o 
 -23   1   5       11.72       22.63     38.50 o 
 -21   1   5      139.82       89.89     42.33 o 
 -19   1   5      640.36      596.80     60.76 o 
 -17   1   5       18.27       -7.26     39.63 o 
 -15   1   5      149.33      136.66     39.31 o 
 -13   1   5       21.59       26.84     38.19 o 
 -11   1   5       21.32       20.42     23.29 o 
  -9   1   5       50.22       27.51     18.70 o 
  -7   1   5     2261.39     2347.41     36.81 o 
  -5   1   5     2412.35     2322.12     35.30 o 
  -3   1   5     7479.21     7785.45     80.50 o 
  -1   1   5    27264.19    29212.19    215.97 o 
   1   1   5     8552.48     9293.04     70.93 o 
   3   1   5     2129.21     1944.62     31.91 o 
   5   1   5     5560.07     5561.83     46.89 o 
   7   1   5      164.33      203.02     26.55 o 
   9   1   5      427.68      532.74     27.30 o 
  11   1   5       18.11       46.06     23.22 o 
  13   1   5       29.82       16.05     24.63 o 
  15   1   5      173.09      222.92     33.11 o 
  17   1   5      793.36      826.88     44.42 o 
  19   1   5      769.37      759.91     49.24 o 
  21   1   5      168.15      162.30     45.14 o 
  23   1   5      395.21      412.67     70.33 o 
  25   1   5      164.77      136.11     45.38 o 
  27   1   5        1.22       -6.47     44.82 o 
 -26   2   5      415.28      456.00     64.51 o 
 -24   2   5      831.96      935.13     64.24 o 
 -22   2   5      245.80      286.76     47.90 o 
 -20   2   5     1489.72     1610.83     80.57 o 
 -18   2   5      339.15      259.15     34.00 o 
 -16   2   5      525.52      615.49     38.96 o 
 -14   2   5      431.00      469.84     33.19 o 
 -12   2   5     2667.39     2854.10     53.85 o 
 -10   2   5     2833.30     2862.89     43.59 o 
  -8   2   5     2506.56     2489.49     40.94 o 
  -6   2   5     4430.88     4415.48     41.95 o 
  -4   2   5     5415.99     5105.96     74.53 o 
  -2   2   5     2176.21     2240.30     31.32 o 
   0   2   5     7473.34     7095.42     47.85 o 
   2   2   5      735.01      804.98     25.41 o 
   4   2   5     6612.68     6309.18     48.75 o 
   6   2   5     4002.24     4467.19     40.82 o 
   8   2   5     3567.44     3266.68     34.72 o 
  10   2   5     1991.58     2112.97     35.08 o 
  12   2   5     1739.46     1670.51     38.95 o 
  14   2   5     1525.87     1581.05     38.67 o 
  16   2   5      789.49      875.87     37.91 o 
  18   2   5      148.51      111.40     41.11 o 
  20   2   5      675.53      706.14     45.83 o 
  22   2   5      265.45       86.42     48.89 o 
  24   2   5      824.73      942.78     57.67 o 
 -23   3   5      430.41      394.19    174.25 o 
 -21   3   5      736.17      744.10    125.49 o 
 -19   3   5      985.44     1117.70     51.73 o 
 -17   3   5     1785.92     1804.36     54.05 o 
 -15   3   5     3883.08     4170.15     61.48 o 
 -13   3   5     2843.10     2746.76     49.09 o 
 -11   3   5     1365.41     1539.59     35.48 o 
  -9   3   5     2018.27     2082.70     42.07 o 
  -7   3   5     4640.26     4793.80     52.12 o 
  -5   3   5     3498.56     3572.96     41.84 o 
  -3   3   5       18.23       33.37     18.62 o 
  -1   3   5      693.29      662.03     21.25 o 
   1   3   5     1690.47     1806.70     41.54 o 
   3   3   5     2194.01     2265.16     59.61 o 
   5   3   5     2974.55     3048.73     53.38 o 
   7   3   5     2603.80     2683.93     34.36 o 
   9   3   5     6614.37     6550.32     70.34 o 
  11   3   5     4945.88     4820.24     71.78 o 
  13   3   5      962.53      926.07     32.59 o 
  15   3   5      803.72      757.70     35.59 o 
  17   3   5     1155.12     1105.09     48.29 o 
  19   3   5     1446.87     1450.75     80.25 o 
  21   3   5      412.88      388.69     84.66 o 
  23   3   5      154.34       97.36     38.71 o 
 -20   4   5      544.85      605.68     64.21 o 
 -18   4   5     1045.65     1096.41     43.44 o 
 -16   4   5      221.39      222.27     33.39 o 
 -14   4   5     2055.85     2090.81     38.42 o 
 -12   4   5     1783.46     1690.94     59.54 o 
 -10   4   5     2019.42     2068.34     36.78 o 
  -8   4   5      557.98      580.03     29.35 o 
  -6   4   5      502.27      508.19     30.83 o 
  -4   4   5      118.55      109.62     11.29 o 
  -2   4   5     4570.03     4707.68     71.56 o 
   0   4   5     1697.85     1906.71     48.39 o 
   2   4   5      475.40      441.79     34.69 o 
   4   4   5     1108.86     1258.91     59.31 o 
   6   4   5     2637.91     2603.18     60.80 o 
   8   4   5       16.36       48.39     34.70 o 
  10   4   5      733.81      800.88     46.34 o 
  12   4   5     1286.98     1409.42     57.86 o 
  14   4   5     2006.48     2147.09     69.38 o 
  16   4   5     1215.56     1301.63     74.61 o 
  18   4   5      733.90      821.09     75.22 o 
  20   4   5      116.85      104.48     69.84 o 
 -15   5   5       21.25       15.81     26.01 o 
 -13   5   5       63.66       37.43     24.85 o 
 -11   5   5      141.34       84.11     30.11 o 
  -9   5   5      403.87      440.78     43.44 o 
  -7   5   5      763.71      691.61     33.47 o 
  -5   5   5      654.56      698.35     36.53 o 
  -3   5   5      832.67      824.53     43.18 o 
  -1   5   5      284.16      314.30     44.72 o 
   1   5   5      291.09      285.62     38.60 o 
   3   5   5      359.01      433.06     41.68 o 
   5   5   5      181.77      165.81     33.10 o 
   7   5   5      402.10      435.96     39.00 o 
   9   5   5      223.88      249.56     46.40 o 
  11   5   5      228.17      187.62     48.68 o 
  13   5   5      107.32      111.23     52.86 o 
  15   5   5      125.81       92.24     49.34 o 
  -4   6   5      190.18      138.26     30.96 o 
  -2   6   5       23.54       31.90     33.92 o 
   0   6   5        1.40        5.06     26.65 o 
   2   6   5      229.90      304.39     53.82 o 
   4   6   5       33.14       84.46     67.41 o 
 -26   0   6      327.31      248.04    105.04 o 
 -24   0   6      165.13      251.45     81.50 o 
 -22   0   6      835.54      846.16     86.20 o 
 -20   0   6     1968.80     2220.68     93.92 o 
 -18   0   6     4471.30     4714.03    127.22 o 
 -16   0   6     4378.07     4464.06    121.29 o 
 -14   0   6     3745.98     4159.59     96.02 o 
 -12   0   6     1982.72     1802.78    109.13 o 
 -10   0   6      787.43      881.28     54.65 o 
  -8   0   6      296.92      242.00     61.53 o 
  -6   0   6     1201.35     1230.79     74.27 o 
  -4   0   6     7141.09     6738.39     77.91 o 
  -2   0   6    10656.40    12199.36    134.33 o 
   0   0   6     4423.39     4119.62     63.49 o 
   2   0   6     9740.88     9903.47    117.15 o 
   4   0   6     8414.21     8544.54     85.11 o 
   6   0   6     4868.73     4535.34     61.72 o 
   8   0   6     4780.24     5289.84     70.94 o 
  10   0   6     3318.46     3242.60     60.42 o 
  12   0   6     2531.48     2528.50     56.30 o 
  14   0   6     2625.39     2594.96     69.28 o 
  16   0   6     2974.47     3145.20    108.50 o 
  18   0   6      520.72      569.00     52.14 o 
  20   0   6     1117.88     1417.84     83.92 o 
  22   0   6     1611.41     1581.24     79.36 o 
  24   0   6      351.54      210.65     95.01 o 
  26   0   6      315.60      166.16     87.45 o 
 -25   1   6      297.50      228.85     51.87 o 
 -23   1   6     1290.37     1386.48     59.52 o 
 -21   1   6      951.18      883.17     48.11 o 
 -19   1   6      921.98     1065.97     60.89 o 
 -17   1   6      156.58      145.96     45.83 o 
 -15   1   6     1902.47     1956.43     60.43 o 
 -13   1   6     3469.53     3519.50     69.77 o 
 -11   1   6     1090.33     1048.81     31.72 o 
  -9   1   6     4504.39     4676.14     60.17 o 
  -7   1   6     6490.51     6705.58     68.67 o 
  -5   1   6     1271.44     1325.18     48.32 o 
  -3   1   6     3039.09     2728.97     48.23 o 
  -1   1   6      317.89      320.48     36.09 o 
   1   1   6     3659.88     3403.02     29.17 o 
   3   1   6     4204.60     4641.12     46.05 o 
   5   1   6     5872.45     5464.66     50.57 o 
   7   1   6     1743.05     1668.99     31.73 o 
   9   1   6     3202.65     3057.36     44.53 o 
  11   1   6     4267.84     4236.33     54.35 o 
  13   1   6     1660.40     1840.13     45.17 o 
  15   1   6     1054.02     1063.20     55.15 o 
  17   1   6     1845.35     1818.28     53.66 o 
  19   1   6      710.98      771.04     49.95 o 
  21   1   6      661.29      810.98     56.51 o 
  23   1   6      263.91      237.37     44.52 o 
  25   1   6      236.51      243.23     63.77 o 
 -24   2   6      119.68      102.35     39.64 o 
 -22   2   6       20.11      -10.37     30.62 o 
 -20   2   6       69.38       44.15     33.51 o 
 -18   2   6      268.17      320.04     85.09 o 
 -16   2   6       13.59       16.25     32.39 o 
 -14   2   6      607.64      643.56     33.24 o 
 -12   2   6      122.14      120.89     25.18 o 
 -10   2   6     2216.20     2197.84     46.74 o 
  -8   2   6     6882.10     6972.05     63.49 o 
  -6   2   6     2855.00     2848.15     74.98 o 
  -4   2   6     1899.66     2018.98     45.26 o 
  -2   2   6     1776.75     1743.14     26.91 o 
   0   2   6     1640.28     1748.11     23.60 o 
   2   2   6       18.77       44.20     23.65 o 
   4   2   6       33.63       44.48     18.62 o 
   6   2   6     2039.19     2185.84     32.47 o 
   8   2   6      741.19      723.14     25.84 o 
  10   2   6     1471.67     1530.55     31.51 o 
  12   2   6      268.38      222.19     27.00 o 
  14   2   6      292.33      327.83     31.67 o 
  16   2   6      605.46      643.26     39.02 o 
  18   2   6      242.51      243.97     48.91 o 
  20   2   6       54.40       20.05     36.90 o 
  22   2   6      112.00        7.84     36.75 o 
  24   2   6      277.77      158.65     76.63 o 
 -23   3   6       16.14      -20.98     36.36 o 
 -21   3   6       34.23       16.78     34.92 o 
 -19   3   6        2.74        0.48     39.40 o 
 -17   3   6       10.16       50.07     30.54 o 
 -15   3   6        1.05       10.70     37.08 o 
 -13   3   6       26.07       52.64     28.29 o 
 -11   3   6       28.38       43.41     21.75 o 
  -9   3   6       64.40       96.10     27.31 o 
  -7   3   6     1724.58     1668.47     47.36 o 
  -5   3   6     1223.30     1206.82     35.26 o 
  -3   3   6      479.42      539.66     20.33 o 
  -1   3   6      422.45      330.20     16.55 o 
   1   3   6      925.16     1049.70     15.98 o 
   3   3   6      353.34      282.37     46.14 o 
   5   3   6       14.57       11.43      8.72 o 
   7   3   6       88.63      109.87     20.20 o 
   9   3   6      319.48      232.03     21.86 o 
  11   3   6        9.98       10.70     13.89 o 
  13   3   6      164.67      124.14     23.88 o 
  15   3   6      232.05      241.47     30.12 o 
  17   3   6      267.69      173.47     51.28 o 
  19   3   6       17.35       50.51     26.76 o 
  21   3   6       32.10       25.70     38.29 o 
  23   3   6        9.66      -14.68     29.72 o 
 -18   4   6      185.93       90.41     38.45 o 
 -16   4   6      515.42      513.61     32.80 o 
 -14   4   6       52.40       92.99     23.07 o 
 -12   4   6      371.97      324.53     39.14 o 
 -10   4   6      199.54      240.88     31.49 o 
  -8   4   6     1029.00      954.90     34.23 o 
  -6   4   6      338.83      421.48     28.50 o 
  -4   4   6       56.15       25.82      7.99 o 
  -2   4   6     2440.86     2596.68     56.51 o 
   0   4   6       70.55       36.69     36.59 o 
   2   4   6        9.38      -21.88     30.09 o 
   4   4   6       18.30       24.52     31.09 o 
   6   4   6       48.55       61.56     44.38 o 
   8   4   6      911.24     1052.91     53.26 o 
  10   4   6      152.29      123.26     68.20 o 
  12   4   6      304.73      408.18     56.49 o 
  14   4   6      245.77      242.51     84.28 o 
  16   4   6      190.61      145.77     81.43 o 
  18   4   6      185.17       50.85     60.94 o 
 -13   5   6      939.04      950.56     84.35 o 
 -11   5   6      441.12      541.13     51.34 o 
  -9   5   6      299.46      263.76     31.51 o 
  -7   5   6      430.96      487.19     36.61 o 
  -5   5   6      836.98      837.22     40.48 o 
  -3   5   6     1134.34     1186.42     43.42 o 
  -1   5   6      903.46      974.61     44.12 o 
   1   5   6      578.50      646.77     42.23 o 
   3   5   6     5004.73     5075.94     87.74 o 
   5   5   6      262.74      277.02     47.01 o 
   7   5   6       56.69       56.03     32.10 o 
   9   5   6       61.95       46.06     42.15 o 
  11   5   6      232.85      101.35     58.32 o 
  13   5   6      264.44      230.28     62.67 o 
 -25   1   7        3.88       66.20     52.61 o 
 -23   1   7        4.56       13.27     31.51 o 
 -21   1   7        8.41      -14.04     34.40 o 
 -19   1   7      316.91      298.57     55.94 o 
 -17   1   7      175.98      151.97     33.56 o 
 -15   1   7     3130.36     2859.10    115.81 o 
 -13   1   7     2580.93     2675.96     51.92 o 
 -11   1   7      440.88      350.20     24.88 o 
  -9   1   7       21.40       20.69     22.87 o 
  -7   1   7      199.31      141.77     54.46 o 
  -5   1   7      989.74     1202.14     32.74 o 
  -3   1   7     1136.02     1041.19     32.81 o 
  -1   1   7     1179.42     1256.44     34.44 o 
   1   1   7     6081.10     6404.28     49.26 o 
   3   1   7     1422.00     1415.16     27.75 o 
   5   1   7     1300.72     1319.20     26.83 o 
   7   1   7       24.28       -1.79     19.43 o 
   9   1   7      173.92      228.99     26.30 o 
  11   1   7      590.72      506.71     33.32 o 
  13   1   7      260.75      384.32     39.50 o 
  15   1   7        4.35      -28.28     31.73 o 
  17   1   7       86.06      129.14     34.23 o 
  19   1   7      184.43      215.94     40.43 o 
  21   1   7      115.67       89.30     51.56 o 
  23   1   7       11.13      -31.65     44.57 o 
  25   1   7      403.93      356.19    107.17 o 
 -24   2   7      608.78      510.31    142.89 o 
 -22   2   7      751.29      808.21    188.40 o 
 -20   2   7      255.48      134.40     71.76 o 
 -18   2   7      375.50      444.46    121.68 o 
 -16   2   7      338.10      333.52     32.96 o 
 -14   2   7      133.38      150.69     25.79 o 
 -12   2   7       12.41       17.78     21.90 o 
 -10   2   7     9136.77     9275.81     78.58 o 
  -8   2   7     5622.73     5897.16     68.93 o 
  -6   2   7     2669.99     2646.63     54.05 o 
  -4   2   7     3760.20     4013.12     75.51 o 
  -2   2   7     1804.93     1556.92     39.51 o 
   0   2   7      821.61      920.63     20.27 o 
   2   2   7     2220.03     2132.15     41.53 o 
   4   2   7      728.53      813.83     27.27 o 
   6   2   7     2411.25     2421.71     34.59 o 
   8   2   7     1919.73     2001.15     33.96 o 
  10   2   7     1469.57     1524.33     38.33 o 
  12   2   7       38.80       57.69     27.50 o 
  14   2   7      975.07     1055.39     46.50 o 
  16   2   7     1492.72     1416.69     41.49 o 
  18   2   7      384.78      437.22     61.89 o 
  20   2   7      800.89      711.65    105.65 o 
  22   2   7      636.53      553.29    139.31 o 
  24   2   7      223.67       88.44     45.85 o 
 -21   3   7      659.40      709.03     50.15 o 
 -19   3   7      490.99      587.35     37.56 o 
 -17   3   7      517.02      486.02    115.35 o 
 -15   3   7     1038.59     1007.50     41.29 o 
 -13   3   7      656.86      710.45     34.87 o 
 -11   3   7     1094.18     1144.10     28.00 o 
  -9   3   7     1446.72     1470.25     62.14 o 
  -7   3   7       92.43      114.20     27.89 o 
  -5   3   7     4839.83     5028.19     47.87 o 
  -3   3   7     5749.00     6016.66     54.89 o 
  -1   3   7     1351.75     1415.70     22.69 o 
   1   3   7      899.36      917.12     20.76 o 
   3   3   7     1670.78     1687.80     27.10 o 
   5   3   7     1074.02     1091.87     48.96 o 
   7   3   7     1048.43     1081.24     36.72 o 
   9   3   7     1393.61     1439.04     30.50 o 
  11   3   7     2369.22     2315.31     42.03 o 
  13   3   7     1802.56     1801.85     66.34 o 
  15   3   7     2231.86     2114.57     78.42 o 
  17   3   7      225.61      125.40     39.41 o 
  19   3   7      467.15      426.74     71.05 o 
  21   3   7     1077.15      998.95    121.45 o 
 -18   4   7      319.59      160.56     36.40 o 
 -16   4   7     1231.99     1256.95     37.29 o 
 -14   4   7      857.01      938.53     61.57 o 
 -12   4   7      753.09      743.35     43.73 o 
 -10   4   7      190.68      191.65     44.03 o 
  -8   4   7      557.82      521.28     39.57 o 
  -6   4   7      116.43      122.72     13.92 o 
  -4   4   7      110.23       98.00     26.87 o 
  -2   4   7       58.61      123.25     43.27 o 
   0   4   7     2871.97     2802.57     56.97 o 
   2   4   7     1923.60     2077.55     52.20 o 
   4   4   7     1511.56     1633.13     52.67 o 
   6   4   7     1032.06     1069.50     73.63 o 
   8   4   7     1654.08     1736.36     55.66 o 
  10   4   7      854.69      964.50     52.85 o 
  12   4   7     1140.88     1221.15     61.46 o 
  14   4   7      408.10      435.51     79.96 o 
  16   4   7      862.97     1132.95     70.74 o 
  18   4   7      440.84      106.91    123.53 o 
 -11   5   7      303.44      486.98    105.42 o 
  -9   5   7      278.87      397.36     47.01 o 
  -7   5   7      295.76      287.38     57.67 o 
  -5   5   7      215.27      154.32     29.01 o 
  -3   5   7       85.09       69.40     27.71 o 
  -1   5   7       20.36        1.41     28.17 o 
   1   5   7      133.45      129.13     37.51 o 
   3   5   7      443.76      548.37     42.03 o 
   5   5   7      459.21      383.36     85.59 o 
   7   5   7      712.72      810.62     54.76 o 
   9   5   7      467.39      532.70     54.72 o 
  11   5   7       85.03       72.06     57.10 o 
 -24   0   8      125.51      129.75     81.87 o 
 -22   0   8      535.95      675.23     95.14 o 
 -20   0   8      325.41      339.31     76.24 o 
 -18   0   8     1233.85     1207.26    100.70 o 
 -16   0   8     7215.30     7733.71    266.89 o 
 -14   0   8     2607.81     2493.32    189.88 o 
 -12   0   8     1973.00     2113.75    179.69 o 
 -10   0   8     1458.76     1442.42     96.80 o 
  -8   0   8      252.29      361.34     74.85 o 
  -6   0   8      500.30      238.37    187.43 o 
  -4   0   8      339.56      397.96     24.51 o 
  -2   0   8     4813.80     4735.52     63.36 o 
   0   0   8     4335.80     4589.63    115.22 o 
   2   0   8    11958.04    12252.14    155.96 o 
   4   0   8     1391.67     1462.27     41.67 o 
   6   0   8     1280.07     1619.69     52.86 o 
   8   0   8     7681.24     7041.68     87.33 o 
  10   0   8     5056.58     5579.05    137.97 o 
  12   0   8     2101.26     1992.30     61.67 o 
  14   0   8     3375.97     3564.08     86.18 o 
  16   0   8     1200.89     1207.33     60.37 o 
  18   0   8      914.80     1001.04     63.88 o 
  20   0   8       81.63       -3.04     53.02 o 
  22   0   8       68.09       51.55     51.26 o 
  24   0   8      152.98       42.85     55.15 o 
 -23   1   8      501.33      440.74    103.22 o 
 -21   1   8     1541.31     1692.80     73.65 o 
 -19   1   8      678.28      592.77     59.99 o 
 -17   1   8     1092.91     1173.25     59.12 o 
 -15   1   8      116.60       74.10     27.48 o 
 -13   1   8      683.95      636.20     71.02 o 
 -11   1   8     3161.40     3098.24     49.59 o 
  -9   1   8      484.82      501.59     19.92 o 
  -7   1   8     3052.07     3176.89     69.89 o 
  -5   1   8     3114.86     3347.37     57.27 o 
  -3   1   8     2019.92     2139.49     50.81 o 
  -1   1   8     1200.65     1187.41     35.23 o 
   1   1   8      379.46      474.74     30.18 o 
   3   1   8     3883.52     3675.85     36.47 o 
   5   1   8     3318.16     3557.96     39.48 o 
   7   1   8     5683.30     5638.54     58.63 o 
   9   1   8     1051.71     1028.70     37.80 o 
  11   1   8      489.38      550.60     33.75 o 
  13   1   8     1882.22     1824.03     43.22 o 
  15   1   8      181.97      261.22     35.98 o 
  17   1   8      292.25      363.23     39.31 o 
  19   1   8      894.58      850.33     58.76 o 
  21   1   8      459.81      493.72     75.04 o 
  23   1   8      506.50      305.83     85.92 o 
 -22   2   8      255.20      184.13     69.04 o 
 -20   2   8      189.79       70.45     42.71 o 
 -18   2   8      180.34      123.83     50.54 o 
 -16   2   8      108.18       88.57     29.25 o 
 -14   2   8        2.66        4.36     17.86 o 
 -12   2   8     1336.66     1189.81     38.38 o 
 -10   2   8        9.11        7.33     16.45 o 
  -8   2   8     1188.64     1221.31     55.44 o 
  -6   2   8     3037.64     3216.33     54.93 o 
  -4   2   8     2301.40     2419.42     53.71 o 
  -2   2   8     1137.56     1261.61     35.87 o 
   0   2   8     1096.29     1219.74     35.27 o 
   2   2   8      333.87      333.56     29.31 o 
   4   2   8      202.59      185.60     28.92 o 
   6   2   8        6.28        7.78     19.80 o 
   8   2   8      103.91      124.73     29.57 o 
  10   2   8       59.67       42.92     23.12 o 
  12   2   8      709.26      820.36     38.96 o 
  14   2   8       22.74      -13.42     29.45 o 
  16   2   8       32.05       57.43     34.97 o 
  18   2   8      572.20      488.78    106.96 o 
  20   2   8      624.54      629.92     91.73 o 
  22   2   8      216.84      115.33     40.13 o 
 -21   3   8      220.93       25.27     52.74 o 
 -19   3   8      114.56       56.63     35.69 o 
 -17   3   8      116.16       60.78     36.00 o 
 -15   3   8      615.27      593.62     78.14 o 
 -13   3   8      151.07      175.97     32.95 o 
 -11   3   8       63.47       72.63     39.93 o 
  -9   3   8       61.51       79.65     39.05 o 
  -7   3   8       53.59       21.63     26.80 o 
  -5   3   8      620.93      588.09     32.05 o 
  -3   3   8      244.99      181.44     17.26 o 
  -1   3   8       64.50       70.38     15.64 o 
   1   3   8      174.82      176.63     16.26 o 
   3   3   8       25.69        1.03     12.25 o 
   5   3   8      452.69      407.98     23.10 o 
   7   3   8      437.15      337.68     30.55 o 
   9   3   8        0.33       11.12     19.13 o 
  11   3   8        2.19        8.81     18.29 o 
  13   3   8       27.05       29.53     22.70 o 
  15   3   8      204.26      168.80     46.33 o 
  17   3   8      339.57      270.96     69.31 o 
  19   3   8       57.51       36.98     36.71 o 
 -16   4   8      602.06      613.11    115.06 o 
 -14   4   8      261.38      256.87     77.69 o 
 -12   4   8       86.34       27.26     29.20 o 
 -10   4   8       19.15       47.22     35.47 o 
  -8   4   8       18.79       23.72     30.27 o 
  -6   4   8      271.64      218.16     41.65 o 
  -4   4   8      477.98      392.68     53.68 o 
  -2   4   8      341.23      403.26     43.65 o 
   0   4   8     1633.26     1555.86     41.17 o 
   2   4   8      515.57      537.35     33.30 o 
   4   4   8       35.11       52.98     26.46 o 
   6   4   8      175.52      180.41     47.88 o 
   8   4   8        6.34       46.75     51.24 o 
  10   4   8       24.49       17.42     44.45 o 
  12   4   8       81.15       76.67     45.53 o 
  14   4   8      224.99      177.88     74.05 o 
  16   4   8       52.21       24.74     61.54 o 
  -9   5   8      942.29     1059.49    143.34 o 
  -7   5   8      370.53      240.23    186.94 o 
  -5   5   8      432.69      437.44     46.08 o 
  -3   5   8      370.31      355.39     30.41 o 
  -1   5   8      103.25       71.76     77.60 o 
   1   5   8      176.64      159.68     58.66 o 
   3   5   8      128.24       60.38     46.12 o 
   5   5   8      463.83      320.71    109.20 o 
   7   5   8      186.57      139.18     37.35 o 
   9   5   8      312.25      378.39     57.16 o 
 -23   1   9      120.66      123.76     41.22 o 
 -21   1   9      261.46      155.67     69.86 o 
 -19   1   9      137.18       86.42     46.16 o 
 -17   1   9      517.62      431.49    139.25 o 
 -15   1   9        7.77       -1.01     21.81 o 
 -13   1   9     3424.33     3271.66     88.17 o 
 -11   1   9     2531.05     2682.28     48.85 o 
  -9   1   9     1524.21     1487.97     64.68 o 
  -7   1   9        4.71       -2.78     23.15 o 
  -5   1   9      354.67      343.47     90.37 o 
  -3   1   9      106.29       75.57     23.75 o 
  -1   1   9     1560.33     1569.72     50.00 o 
   1   1   9       56.93       77.49     26.78 o 
   3   1   9      313.34      226.73     19.13 o 
   5   1   9       93.48      130.60     27.51 o 
   7   1   9      333.46      395.56     31.02 o 
   9   1   9      727.51      844.73     28.65 o 
  11   1   9      517.89      728.55     31.77 o 
  13   1   9     2005.85     1709.63     42.84 o 
  15   1   9     2105.91     2272.81     44.05 o 
  17   1   9      376.57      372.45     35.58 o 
  19   1   9      170.01      145.73     45.94 o 
  21   1   9       18.90       -2.99     42.02 o 
  23   1   9       30.58       15.41     43.17 o 
 -22   2   9      837.20      894.49     72.93 o 
 -20   2   9      693.24      609.08    219.85 o 
 -18   2   9      410.51      345.44    113.53 o 
 -16   2   9      175.31       -4.23     51.60 o 
 -14   2   9      707.58      631.50     53.84 o 
 -12   2   9      227.22      160.71     32.63 o 
 -10   2   9      141.77      183.20     52.28 o 
  -8   2   9     4238.39     4054.66     75.15 o 
  -6   2   9     4002.40     4144.68     53.81 o 
  -4   2   9     1924.98     1910.24     39.29 o 
  -2   2   9        8.16       14.60     23.40 o 
   0   2   9       65.32       91.68     24.38 o 
   2   2   9      464.38      584.01     60.33 o 
   4   2   9      779.11      820.10     35.94 o 
   6   2   9     1428.74     1626.47     36.99 o 
   8   2   9     1584.11     1601.95     36.85 o 
  10   2   9     2122.21     2184.28     41.28 o 
  12   2   9      920.74      935.05     36.25 o 
  14   2   9       59.60       49.87     30.52 o 
  16   2   9      319.57      402.04     51.51 o 
  18   2   9      591.61      463.08     41.68 o 
  20   2   9      650.38      738.10     55.42 o 
  22   2   9      353.31      307.24     63.58 o 
 -19   3   9      828.02      915.51     86.78 o 
 -17   3   9      425.98      533.70    178.39 o 
 -15   3   9      488.38      450.53    136.70 o 
 -13   3   9      744.73      805.78     52.71 o 
 -11   3   9      384.27      383.99     51.34 o 
  -9   3   9      199.41      211.06     58.69 o 
  -7   3   9      276.30      307.98     29.42 o 
  -5   3   9      122.53      124.84     32.03 o 
  -3   3   9     2094.64     2081.36     39.22 o 
  -1   3   9     2862.93     3020.52     40.56 o 
   1   3   9     4076.91     4096.35    139.36 o 
   3   3   9     1491.90     1505.65     50.00 o 
   5   3   9     2147.42     2317.72     38.71 o 
   7   3   9     1079.48     1090.04     40.71 o 
   9   3   9      466.88      617.77     39.57 o 
  11   3   9      663.98      646.13     60.84 o 
  13   3   9      493.35      481.22     41.06 o 
  15   3   9      274.99      271.28     30.07 o 
  17   3   9      495.06      282.19     80.79 o 
  19   3   9       10.66      -14.45     24.90 o 
 -14   4   9      438.20      278.75     88.75 o 
 -12   4   9      539.61      606.89     47.72 o 
 -10   4   9      161.12       72.72     34.34 o 
  -8   4   9      171.57       99.06     42.69 o 
  -6   4   9      738.15      604.83     78.90 o 
  -4   4   9      317.88      342.01    108.52 o 
  -2   4   9      838.91      972.50     93.18 o 
   0   4   9     1418.89     1578.31     78.73 o 
   2   4   9     1223.36      995.62     88.78 o 
   4   4   9      624.16      604.87    133.78 o 
   6   4   9     1298.71     1251.88     82.47 o 
   8   4   9      184.70      220.90     60.08 o 
  10   4   9      129.80      168.40     52.14 o 
  12   4   9      549.52      502.43     77.45 o 
  14   4   9      332.84      408.42     73.03 o 
  -7   5   9      526.29      553.27     61.37 o 
  -5   5   9      293.64      302.43    223.09 o 
  -3   5   9      158.40       20.99     49.50 o 
  -1   5   9       29.11       53.10     74.07 o 
   1   5   9       39.95        5.68    109.15 o 
   3   5   9       33.23       17.26     71.75 o 
   5   5   9      154.10       86.52     44.72 o 
   7   5   9      249.66      167.06     50.17 o 
 -22   0  10       89.53      212.61    203.01 o 
 -20   0  10      941.94      869.84    129.72 o 
 -18   0  10     1068.73      745.02    121.88 o 
 -16   0  10      199.85      266.69     99.94 o 
 -14   0  10     2037.02     1905.65    122.86 o 
 -12   0  10     1697.26     1710.68    112.87 o 
 -10   0  10      513.40      517.86     74.07 o 
  -8   0  10      500.16      508.32     51.86 o 
  -6   0  10      852.39      849.86     29.89 o 
  -4   0  10     3582.78     3486.24     48.05 o 
  -2   0  10     3940.86     4034.30    125.02 o 
   0   0  10     5995.12     6222.51    210.26 o 
   2   0  10     2436.35     2676.53    109.34 o 
   4   0  10     9928.79    10947.39    147.21 o 
   6   0  10       62.67      125.54     27.16 o 
  10   0  10      536.50      370.26     58.68 o 
  12   0  10      971.25     1106.19     57.43 o 
  14   0  10      911.28      825.63     48.97 o 
  16   0  10      993.67     1007.15     54.28 o 
  18   0  10      530.87      576.79     61.75 o 
  20   0  10      625.60      584.18     76.81 o 
  22   0  10       49.06       68.20     70.81 o 
 -21   1  10      362.39      164.39    153.92 o 
 -19   1  10      944.05     1002.52    105.33 o 
 -17   1  10      424.97      356.81     76.76 o 
 -15   1  10      587.44      473.93     75.35 o 
 -13   1  10       46.91       38.79     14.87 o 
 -11   1  10      355.07      266.86    100.28 o 
  -9   1  10     1458.09     1370.93     45.55 o 
  -7   1  10     1881.98     2004.47     47.45 o 
  -5   1  10     1793.53     1923.89     42.90 o 
  -3   1  10      699.38      788.73     33.42 o 
  -1   1  10     2481.15     2708.74     44.58 o 
   1   1  10      354.78      306.03     52.41 o 
   3   1  10      132.66      195.08     26.56 o 
   5   1  10     1960.02     1663.19     54.06 o 
   7   1  10     1499.71     1636.88     41.26 o 
   9   1  10     2817.65     2820.04     67.05 o 
  11   1  10      328.52      266.41     33.76 o 
  13   1  10       93.49      256.93     38.57 o 
  15   1  10      393.04      269.20     34.24 o 
  17   1  10      115.50      163.24     33.61 o 
  19   1  10      297.04      206.14     62.02 o 
  21   1  10      159.61       57.05     41.28 o 
 -20   2  10      246.64       -2.71     75.58 o 
 -16   2  10      396.81      534.80     71.99 o 
 -14   2  10      657.55      642.98     57.58 o 
 -12   2  10      100.69       28.36     43.86 o 
 -10   2  10      840.75      786.66     45.86 o 
  -8   2  10       12.28       -4.18     25.27 o 
  -6   2  10      441.00      459.32     30.69 o 
  -4   2  10       73.44       72.71     25.88 o 
  -2   2  10        2.88       16.87     29.70 o 
   0   2  10       48.31       28.10     25.51 o 
   2   2  10       65.46      133.17     31.13 o 
   4   2  10       91.65       68.08     17.68 o 
   6   2  10      894.60      971.64     39.10 o 
   8   2  10      704.88      748.52     37.75 o 
  10   2  10     1056.96     1091.77     37.58 o 
  12   2  10       63.54       71.17     29.67 o 
  14   2  10      488.39      609.31     39.64 o 
  16   2  10       18.88       -5.17     34.02 o 
  18   2  10       58.80      130.26     40.68 o 
  20   2  10       48.18       51.90     35.46 o 
 -17   3  10       41.72      -10.18     47.23 o 
 -11   3  10      127.91        4.39     29.97 o 
  -9   3  10        8.17        2.70     21.25 o 
  -7   3  10      365.75      254.65     67.59 o 
  -5   3  10       45.78       30.53     26.03 o 
  -3   3  10        0.50       -7.09     21.98 o 
  -1   3  10        0.93       -3.66     21.67 o 
   1   3  10        0.11        2.64     18.89 o 
   3   3  10      221.21      170.68     27.26 o 
   5   3  10        0.03       -4.69     17.57 o 
   7   3  10      582.00      508.74     34.66 o 
   9   3  10      109.76      106.10     24.92 o 
  11   3  10       37.21        4.61     32.66 o 
  13   3  10       44.06       37.04     29.63 o 
  15   3  10      212.46      109.08     37.78 o 
  17   3  10       58.68       16.08     27.12 o 
 -12   4  10      484.95      700.54     91.73 o 
 -10   4  10       23.19       16.76     22.68 o 
  -8   4  10        2.60       -1.75     47.87 o 
  -6   4  10       13.35       -0.90     41.50 o 
  -4   4  10      113.95       -3.22     39.50 o 
  -2   4  10       97.48       -2.78     47.47 o 
   0   4  10      168.77       16.07     52.89 o 
   2   4  10      430.36      291.14    206.83 o 
   4   4  10      364.55      337.29     83.97 o 
   6   4  10       70.51       38.24     33.35 o 
   8   4  10        6.96       -6.07     59.26 o 
  10   4  10       71.10      102.13     62.48 o 
  12   4  10      144.33      100.93     51.35 o 
 -19   1  11        3.37      -56.64     74.38 o 
 -17   1  11      154.48      139.21     85.97 o 
 -15   1  11      589.53      453.99    123.96 o 
 -13   1  11       93.16       48.48     67.68 o 
 -11   1  11      191.18      146.32     38.03 o 
  -9   1  11        7.72       19.91     31.94 o 
  -7   1  11       84.26       72.03     25.15 o 
  -5   1  11      159.69      125.30     27.60 o 
  -3   1  11       18.46       22.49     28.45 o 
  -1   1  11       26.06       58.67     24.71 o 
   1   1  11     3004.20     3331.90     63.63 o 
   3   1  11      931.53      731.71     57.94 o 
   5   1  11        9.25       42.11     22.10 o 
   7   1  11        5.53       -6.56      6.56 o 
   9   1  11      203.98      269.81     27.93 o 
  11   1  11        5.78       11.50     22.48 o 
  13   1  11      190.89      294.30     31.13 o 
  15   1  11      203.25       88.42     29.39 o 
  17   1  11      714.08      758.93     38.85 o 
  19   1  11      194.00       55.38     37.92 o 
 -16   2  11      236.13       -4.30     52.08 o 
 -14   2  11      232.95       -1.03     49.60 o 
 -12   2  11      177.78       86.79     44.97 o 
 -10   2  11      233.75      122.24     38.04 o 
  -8   2  11      748.19      917.74     42.60 o 
  -6   2  11      306.74      231.86     31.46 o 
  -4   2  11     1543.64     1717.65     39.88 o 
  -2   2  11     1273.75     1172.63     43.67 o 
   0   2  11      268.59      186.79     32.26 o 
   2   2  11        9.33      -17.25     25.92 o 
   4   2  11      591.00      541.17     35.57 o 
   6   2  11      861.67      886.35     40.36 o 
   8   2  11     1151.88     1198.53     43.55 o 
  10   2  11     1069.53     1083.88     35.76 o 
  12   2  11     1017.84      981.65     32.48 o 
  14   2  11      255.31      249.08     54.45 o 
  16   2  11       66.35       87.43     31.14 o 
  18   2  11       13.33      -29.04     29.04 o 
 -11   3  11      530.58      512.34    113.44 o 
  -9   3  11     2106.86     2099.88     50.99 o 
  -7   3  11      574.28      509.92     72.03 o 
  -5   3  11       97.88       80.30     38.01 o 
  -3   3  11      507.64      560.62     28.52 o 
  -1   3  11      737.91      766.01     36.46 o 
   1   3  11      424.23      504.87     49.98 o 
   3   3  11     1251.35     1295.62     41.13 o 
   5   3  11      229.01      254.15     39.84 o 
   7   3  11      651.85      740.00     60.59 o 
   9   3  11      419.28      413.65     75.46 o 
  11   3  11      273.96      318.27     57.23 o 
  13   3  11      206.28       85.84     62.59 o 
  15   3  11      487.58      740.67     70.17 o 
 -10   4  11      164.43       50.33     66.70 o 
  -8   4  11       49.55       -6.60     56.37 o 
  -6   4  11      423.24      467.89    341.35 o 
  -4   4  11      910.50      960.34     80.55 o 
   0   4  11      634.22      459.80    397.10 o 
   2   4  11     1352.45     1423.98     99.22 o 
   4   4  11      379.92      433.52    116.98 o 
   6   4  11       53.64      125.47     76.41 o 
   8   4  11      158.99      173.21     58.60 o 
  10   4  11       18.93       41.37     57.54 o 
 -16   0  12       58.97      119.53    172.05 o 
 -14   0  12      669.93      563.56    109.54 o 
 -12   0  12      378.93      208.50    195.66 o 
 -10   0  12     2187.45     2174.19     87.96 o 
  -8   0  12      482.28      527.18    326.46 o 
  -6   0  12       32.72       82.85     64.66 o 
  -4   0  12      249.43      147.42    139.81 o 
  -2   0  12     1558.63     1606.82    107.77 o 
   0   0  12     1891.27     1929.75    107.38 o 
   2   0  12     2031.25     2221.53    169.89 o 
   4   0  12      714.15      827.32     96.41 o 
   6   0  12     2034.75     2198.93    349.68 o 
   8   0  12        6.18       -7.82     23.68 o 
  10   0  12        4.89       45.63     39.23 o 
  12   0  12       24.09       15.38     31.10 o 
  14   0  12      303.42      437.15    174.07 o 
  16   0  12      706.25      586.62    118.45 o 
  18   0  12      278.61      156.71    100.72 o 
 -17   1  12      353.08      298.43    134.42 o 
 -15   1  12      359.95      218.09     98.48 o 
 -13   1  12      171.38      180.46     33.86 o 
 -11   1  12      119.34       98.26     36.80 o 
  -9   1  12      391.35      371.41     69.38 o 
  -7   1  12      543.12      556.38    105.26 o 
  -5   1  12     1963.17     2029.44     52.93 o 
  -3   1  12      916.96      902.03     32.42 o 
  -1   1  12       67.68      166.08     32.85 o 
   1   1  12     1157.27     1253.70     68.65 o 
   3   1  12      128.53      134.32     68.40 o 
   5   1  12       32.68       40.14     40.49 o 
   7   1  12      393.53      407.02     34.59 o 
   9   1  12      581.79      681.48     89.36 o 
  11   1  12      716.71      638.71     82.92 o 
  13   1  12      188.93      125.03     39.23 o 
  15   1  12       98.45       85.82     31.45 o 
  17   1  12       42.73        5.98     27.05 o 
 -16   2  12        3.17        5.09     61.33 o 
 -14   2  12        5.18       -3.42     49.27 o 
 -12   2  12      352.68      294.71    108.89 o 
 -10   2  12       80.02       48.99     29.03 o 
  -8   2  12      119.34       79.31     26.85 o 
  -6   2  12       83.23       52.63     29.05 o 
  -4   2  12      935.94      981.44     36.84 o 
  -2   2  12       41.69       23.77     31.48 o 
   0   2  12        2.21      -14.30     29.38 o 
   2   2  12       41.10      -17.77     24.24 o 
   4   2  12       43.14      104.14     32.84 o 
   6   2  12      235.74      188.33     54.71 o 
   8   2  12      328.95      340.93     78.89 o 
  10   2  12      133.82      105.48     35.58 o 
  12   2  12      614.38      572.08     30.95 o 
  14   2  12      211.26      140.74     31.26 o 
  16   2  12      110.25      103.41     30.98 o 
 -13   3  12      166.93      118.47     72.67 o 
 -11   3  12       21.28       14.03     36.53 o 
  -9   3  12        2.00        1.16     39.39 o 
  -7   3  12       49.71       25.00     32.87 o 
  -5   3  12      736.38      587.36     30.58 o 
  -3   3  12       89.93      108.72     29.33 o 
  -1   3  12       47.49       34.27     22.59 o 
   1   3  12       76.38       59.66     25.77 o 
   3   3  12       63.21       91.15     32.30 o 
   5   3  12      128.94       67.68     24.55 o 
   7   3  12       93.76       96.72     27.48 o 
   9   3  12       40.77        2.06    116.98 o 
  11   3  12        8.39       51.27     53.28 o 
  -4   4  12       75.95        1.67     56.74 o 
  -2   4  12        0.76       -3.14     81.32 o 
   0   4  12       34.25      -43.35     59.51 o 
   2   4  12       22.62       11.31     56.28 o 
   4   4  12      214.48      230.26     79.26 o 
 -15   1  13        4.61       -1.17     48.56 o 
 -13   1  13      200.03       80.74     59.14 o 
 -11   1  13      263.31       81.35     61.06 o 
  -9   1  13        1.10       -6.25     48.82 o 
  -7   1  13      208.47      104.30     32.39 o 
  -5   1  13        4.40       16.83     20.20 o 
  -3   1  13       35.74       37.19     21.82 o 
  -1   1  13       16.44       14.44     23.43 o 
   1   1  13      168.29       11.95     99.74 o 
   3   1  13     1072.32     1059.31     78.86 o 
   5   1  13      486.21      412.48     69.09 o 
   7   1  13      742.15      969.16     42.04 o 
   9   1  13       78.34       -3.07     13.93 o 
  11   1  13       24.80        9.61     24.37 o 
  13   1  13      138.73       16.45     23.90 o 
  15   1  13       85.07        1.95     25.12 o 
 -12   2  13      106.64       -0.82     44.72 o 
 -10   2  13       25.64        3.11     39.47 o 
  -8   2  13      107.73       58.22     27.63 o 
  -6   2  13      465.75      432.16     71.02 o 
  -4   2  13       71.62       66.81     25.75 o 
  -2   2  13      724.81      928.74     47.42 o 
   0   2  13      617.31      482.21     42.54 o 
   2   2  13       77.72      150.33     35.78 o 
   4   2  13       60.07       76.11     33.04 o 
   6   2  13      406.34      468.62     73.49 o 
   8   2  13      500.28      424.12    125.56 o 
  10   2  13      335.20      253.08     64.26 o 
  12   2  13      299.13      350.87     81.52 o 
  -9   3  13       60.74       42.25     38.97 o 
  -7   3  13     1447.76     1437.62     78.26 o 
  -5   3  13      841.47      728.60    156.32 o 
  -3   3  13      125.85      170.48     51.05 o 
  -1   3  13      149.97       93.59     43.71 o 
   1   3  13      348.14      405.36     29.22 o 
   3   3  13      231.75      144.70     32.23 o 
   5   3  13      141.52       53.66     75.36 o 
   7   3  13       12.90       16.21     77.60 o 
   9   3  13       64.53       49.31     76.27 o 
 -12   0  14      890.15      820.90     87.29 o 
 -10   0  14      199.33       58.48     85.04 o 
  -8   0  14     1092.72     1305.36     85.01 o 
  -6   0  14      363.03      229.22    166.36 o 
  -4   0  14        4.10       19.94     56.04 o 
  -2   0  14       72.93       95.25     61.03 o 
   0   0  14      154.20      136.58     87.00 o 
   2   0  14        6.26        7.05     71.72 o 
   4   0  14      198.74      262.38     89.75 o 
   6   0  14      214.67      119.14     87.20 o 
   8   0  14       78.19       -0.12     12.70 o 
  10   0  14      188.34      135.40     73.44 o 
  12   0  14      494.65      461.61    168.11 o 
 -11   1  14      173.93      120.20     84.96 o 
  -9   1  14      105.02       72.65     50.78 o 
  -7   1  14      236.88       89.04     54.32 o 
  -5   1  14      239.63      178.02    105.27 o 
  -3   1  14      282.05      328.43     45.81 o 
  -1   1  14      217.89      162.34     47.56 o 
   1   1  14       49.71       66.69     43.36 o 
   3   1  14      248.53      384.71     64.72 o 
   5   1  14      142.37      154.66     60.27 o 
   7   1  14       86.34       24.13     61.31 o 
   9   1  14      106.90       19.50     39.44 o 
  11   1  14      266.75       71.33     50.13 o 
 -10   2  14        9.12        5.09     54.28 o 
  -8   2  14       41.49       37.82     37.90 o 
  -6   2  14       78.08       38.51     26.94 o 
  -4   2  14       31.53      -14.81     28.62 o 
  -2   2  14      533.33      698.59     41.94 o 
   0   2  14      236.11      198.43     81.64 o 
   2   2  14      254.93      334.49     50.25 o 
   4   2  14       84.58       94.14     43.75 o 
   6   2  14      109.11      142.79     53.23 o 
   8   2  14      298.53      285.55    185.76 o 
  -7   1  15       58.54      -17.37     44.26 o 
  -5   1  15      120.44       87.00     52.28 o 
  -3   1  15      301.56      283.11     58.11 o 
  -1   1  15       92.89      147.07     50.37 o 
   1   1  15      113.01      167.08     49.61 o 
   3   1  15      213.35      289.66     71.43 o 
   5   1  15        6.59      -80.24     80.24 o 
   7   1  15       21.67      -23.46     74.64 o 
   0   2  15      279.79      216.92     98.37 o 
                                                 
